# Supplementary material for: Crystal structure and computational study of 1-hy­droxy-3,6,7-trimeth­oxy-2,8-bis­(3-methyl­but-2-en-1-yl)-9H-xanthen-9-one (fuscaxanthone C)
Source: Acta Crystallogr E Crystallogr Commun. 2026 May 15;82(Pt 6):627–33. doi: 10.1107/S2056989026004792 (PMC13238969; doi:10.1107/S2056989026004792)
Supplement: Supplementary file 1 [file e-82-00627-sup1.cif]

##############################################################################
#                                                                            #
# This CIF contains the data in a paper accepted for publication in          #
# Acta Crystallographica Section E. It conforms to the requirements of       #
# Notes for Authors for Acta Crystallographica Section E, and has been       #
# peer reviewed under the auspices of the IUCr Commission on Journals.       #
#                                                                            #
# Full details of the Crystallographic Information File format               #
# are given in the paper "The Crystallographic Information File (CIF):       #
# a New Standard Archive File for Crystallography" by S. R. Hall, F. H.      #
# Allen and I. D. Brown [Acta Cryst. (1991), A47, 655-685].                  #
#                                                                            #
# The current version of the core CIF dictionary is obtainable from          #
# ftp://ftp.iucr.org/pub/cif_core.dic.                                       #
#                                                                            #
# Software is freely available for graphical display of the structure(s)     #
# in this CIF. For information consult the CIF software page                 #
# http://www.iucr.org/resources/cif/software.                                #
#                                                                            #
# This file may be used for bona fide research purposes within the           #
# scientific community so long as proper attribution is given to the journal # 
# article from which it was obtained.                                        #
#                                                                            #
##############################################################################
data_I
_audit_creation_method     'SHELXL-2018/3'
_journal_date_recd_electronic     2026-03-05
_journal_date_accepted     2026-05-08
_journal_name_full     'Acta Crystallographica, Section E'
_journal_year     2026
_journal_volume     82
_journal_issue      6
_journal_page_first     0
_journal_page_last     0
_journal_paper_category     GO
_journal_paper_doi     10.1107/S2056989026004792
_journal_coeditor_code     HB8201
_publ_contact_author_name     'Wei Chung Sim'
_publ_contact_author_address
;
Malaysian Agricultural Research & Development Institute
KKIP
88460 Kota Kinabalu
Sabah
Malaysia
;
_publ_contact_author_email     'wchung@mardi.gov.my '
_publ_contact_author_fax     '-'
_publ_contact_author_phone     '-'
_publ_section_title
;\
Crystal structure and computational study of
1-hydroxy-3,6,7-trimethoxy-2,8-bis(3-methylbut-2-en-1-yl)-9<i>H</i>-xanthen-\
9-one (fuscaxanthone C)
;
loop_
    _publ_author_name
    _publ_author_footnote
    _publ_author_address
    'Sim, Wei Chung' .
;
Malaysian Agricultural Research & Development Institute
KKIP
88460 Kota Kinabalu
Sabah
Malaysia
;
    'Kwong, Huey Chong' .
;
Department of Chemistry
Faculty of Science
Universiti Putra Malaysia
43400 UPM Serdang
Selangor Darul Ehsan
Malaysia
;
    'Ee, Gwendoline Cheng Lian' .
;
Department of Chemistry
Faculty of Science
Universiti Putra Malaysia
43400 UPM Serdang
Selangor Darul Ehsan
Malaysia
;
    'Mohamed Tahir, Mohamed Ibrahim' .
;
Department of Chemistry
Faculty of Science
Universiti Putra Malaysia
43400 UPM Serdang
Selangor Darul Ehsan
Malaysia
;
_publ_section_synopsis
;
The title compound consists of a xanthone fused ring system with hydroxy,
methoxy and 3-methylbutenyl substituents. In the crystal, the molecules are
linked by C---H...O, C---H...\p and C---O...\p interactions.
;
_chemical_name_systematic
;\
1-Hydroxy-3,6,7-trimethoxy-2,8-bis(3-methylbut-2-en-1-yl)-9<i>H</i>-\
xanthen-9-one
;
_chemical_name_common
;
Fuscaxanthone C
;
_chemical_formula_moiety     'C26 H30 O6'
_chemical_formula_sum     'C26 H30 O6'
_chemical_formula_iupac     'C26 H30 O6'
_chemical_formula_weight     438.50
_chemical_melting_point     ?
_space_group_crystal_system     triclinic
_space_group_name_H-M_alt     'P -1'
_space_group_name_Hall     '-P 1'
loop_
    _space_group_symop_operation_xyz
    'x, y, z'
    '-x, -y, -z'
_cell_length_a     9.1407(7)
_cell_length_b     10.2279(10)
_cell_length_c     13.1741(12)
_cell_angle_alpha     105.157(8)
_cell_angle_beta     104.604(7)
_cell_angle_gamma     94.347(7)
_cell_volume     1137.07(18)
_cell_formula_units_Z     2
_cell_measurement_reflns_used     5280
_cell_measurement_theta_min     3.6207
_cell_measurement_theta_max     71.4619
_cell_measurement_temperature     150
_exptl_crystal_description     'prismatic'
_exptl_crystal_colour     'yellow'
_exptl_crystal_size_max     0.249
_exptl_crystal_size_mid     0.165
_exptl_crystal_size_min     0.065
_exptl_crystal_density_diffrn     1.281
_exptl_crystal_density_meas     ?
_exptl_crystal_density_method     ?
_exptl_crystal_F_000     468
_exptl_absorpt_coefficient_mu     0.735
_exptl_absorpt_correction_type     multi-scan
_exptl_absorpt_process_details
;
(CrysAlisPro; Agilent, 2012)
;
_exptl_absorpt_correction_T_min     0.91955
_exptl_absorpt_correction_T_max     1.00000
_diffrn_ambient_temperature     150
_diffrn_source     'fine-focus sealed X-ray tube'
_diffrn_radiation_type     CuK\a
_diffrn_radiation_wavelength     1.54178
_diffrn_radiation_monochromator     graphite
_diffrn_measurement_device_type     'Xcalibur, Eos, Gemini'
_diffrn_measurement_device     'four-circle diffractometer'
_diffrn_measurement_method     '\w scans'
_diffrn_detector     'CCD plate'
_diffrn_detector_area_resol_mean     16.1952
_diffrn_reflns_number     7762
_diffrn_reflns_av_R_equivalents     0.0166
_diffrn_reflns_av_unetI/netI     0.0198
_diffrn_reflns_theta_min     3.624
_diffrn_reflns_theta_max     68.996
_diffrn_reflns_theta_full     67.679
_diffrn_measured_fraction_theta_max     0.978
_diffrn_measured_fraction_theta_full     0.982
_diffrn_reflns_limit_h_min     -10
_diffrn_reflns_limit_h_max     11
_diffrn_reflns_limit_k_min     -11
_diffrn_reflns_limit_k_max     12
_diffrn_reflns_limit_l_min     -14
_diffrn_reflns_limit_l_max     15
_diffrn_radiation_probe     x-ray
_refine_special_details     ?
_reflns_number_total     4127
_reflns_number_gt     3295
_reflns_threshold_expression     'I > 2\s(I)'
_refine_ls_structure_factor_coef     Fsqd
_refine_ls_matrix_type     full
_refine_ls_R_factor_all     0.0491
_refine_ls_R_factor_gt     0.0395
_refine_ls_wR_factor_gt     0.1103
_refine_ls_wR_factor_ref     0.1146
_refine_ls_goodness_of_fit_ref     1.064
_refine_ls_restrained_S_all     1.064
_refine_ls_number_reflns     4127
_refine_ls_number_parameters     300
_refine_ls_number_restraints     0
_refine_ls_hydrogen_treatment     mixed
_refine_ls_weighting_scheme     calc
_refine_ls_weighting_details
              'w=1/[\s^2^(Fo^2^)+(0.0772P)^2^+0.0205P] where P=(Fo^2^+2Fc^2^)/3'
_atom_sites_solution_hydrogens     mixed
_atom_sites_solution_primary     ?
_atom_sites_solution_secondary     ?
_refine_ls_shift/su_max     0.000
_refine_ls_shift/su_mean     0.000
_refine_diff_density_max     0.278
_refine_diff_density_min     -0.175
_refine_ls_extinction_method     none
_refine_ls_extinction_coef     .
loop_
    _atom_type_symbol
    _atom_type_description
    _atom_type_scat_dispersion_real
    _atom_type_scat_dispersion_imag
    _atom_type_scat_source
    'C' 'C' 0.0181 0.0091
                         'International Tables Vol C Tables 4.2.6.8 and 6.1.1.4'
    'H' 'H' 0.0000 0.0000
                         'International Tables Vol C Tables 4.2.6.8 and 6.1.1.4'
    'O' 'O' 0.0492 0.0322
                         'International Tables Vol C Tables 4.2.6.8 and 6.1.1.4'
_computing_data_collection
;
CrysAlisPro (Agilent, 2012)
;
_computing_cell_refinement
;
CrysAlisPro (Agilent, 2012)
;
_computing_data_reduction
;
CrysAlisPro (Agilent, 2012)
;
_computing_structure_solution
;
<i>SHELXT</i> (Sheldrick, 2015<i>a</i>)
;
_computing_structure_refinement
;
<i>SHELXL2018/3</i> (Sheldrick, 2015<i>b</i>)
;
_computing_molecular_graphics
;
Mercury (Macrae <i>et al.</i>, 2020)
;
_computing_publication_material
;
PublCIF (Westrip, 2010)
;
loop_
    _atom_site_type_symbol
    _atom_site_label
    _atom_site_fract_x
    _atom_site_fract_y
    _atom_site_fract_z
    _atom_site_U_iso_or_equiv
    _atom_site_adp_type
    _atom_site_calc_flag
    _atom_site_occupancy
    _atom_site_disorder_assembly
    _atom_site_disorder_group
    O O1 0.20864(10) 0.64184(9) 0.58521(7) 0.0281(2) Uani d 1 . .
    O O2 0.29926(11) 0.30741(10) 0.37232(8) 0.0343(2) Uani d 1 . .
    O O3 0.50729(11) 0.27730(9) 0.53122(8) 0.0317(2) Uani d 1 . .
    H H1O3 0.451(2) 0.271(2) 0.4667(17) 0.053(5) Uiso d 1 . .
    O O4 0.55801(11) 0.55703(10) 0.88630(8) 0.0336(2) Uani d 1 . .
    O O5 -0.16757(11) 0.73855(10) 0.30739(8) 0.0342(2) Uani d 1 . .
    O O6 -0.13561(11) 0.52091(10) 0.15539(8) 0.0329(2) Uani d 1 . .
    C C1 0.13141(14) 0.60507(13) 0.47582(10) 0.0263(3) Uani d 1 . .
    C C2 0.02684(14) 0.69132(13) 0.44998(11) 0.0277(3) Uani d 1 . .
    H H2A 0.015963 0.766348 0.503857 0.033 Uiso calc 1 . .
    C C3 -0.06070(14) 0.66322(13) 0.34249(11) 0.0281(3) Uani d 1 . .
    C C4 -0.04234(14) 0.54908(14) 0.26131(11) 0.0276(3) Uani d 1 . .
    C C5 0.06237(14) 0.46339(13) 0.28679(11) 0.0269(3) Uani d 1 . .
    C C6 0.15297(14) 0.49124(13) 0.39779(10) 0.0261(3) Uani d 1 . .
    C C7 0.27032(15) 0.41048(13) 0.43516(11) 0.0270(3) Uani d 1 . .
    C C8 0.35072(14) 0.45502(13) 0.55089(10) 0.0262(3) Uani d 1 . .
    C C9 0.46553(15) 0.38372(13) 0.59729(11) 0.0268(3) Uani d 1 . .
    C C10 0.53498(14) 0.41965(13) 0.70923(11) 0.0273(3) Uani d 1 . .
    C C11 0.48919(14) 0.52991(13) 0.77695(10) 0.0273(3) Uani d 1 . .
    C C12 0.38124(15) 0.60555(13) 0.73502(10) 0.0270(3) Uani d 1 . .
    H H12A 0.354567 0.679949 0.780831 0.032 Uiso calc 1 . .
    C C13 0.31536(14) 0.56612(13) 0.62314(11) 0.0258(3) Uani d 1 . .
    C C14 -0.18395(17) 0.85795(15) 0.38651(13) 0.0397(3) Uani d 1 . .
    H H14A -0.265105 0.900649 0.352897 0.060 Uiso calc 1 . .
    H H14B -0.090107 0.921109 0.413474 0.060 Uiso calc 1 . .
    H H14C -0.207647 0.832339 0.446306 0.060 Uiso calc 1 . .
    C C15 -0.09384(18) 0.61182(16) 0.09751(12) 0.0386(3) Uani d 1 . .
    H H15A -0.166548 0.590806 0.026559 0.058 Uiso calc 1 . .
    H H15B 0.006192 0.600776 0.089063 0.058 Uiso calc 1 . .
    H H15C -0.093197 0.704751 0.138153 0.058 Uiso calc 1 . .
    C C16 0.07759(16) 0.34501(13) 0.19452(10) 0.0293(3) Uani d 1 . .
    H H16A 0.036418 0.363546 0.125148 0.035 Uiso calc 1 . .
    H H16B 0.185152 0.338583 0.203267 0.035 Uiso calc 1 . .
    C C17 -0.00433(17) 0.20957(14) 0.19140(11) 0.0341(3) Uani d 1 . .
    H H17A 0.021282 0.184542 0.255902 0.041 Uiso calc 1 . .
    C C18 -0.10879(17) 0.12212(14) 0.10703(12) 0.0349(3) Uani d 1 . .
    C C19 -0.1690(2) 0.14327(18) -0.00325(13) 0.0501(4) Uani d 1 . .
    H H19A -0.135150 0.235952 0.000286 0.075 Uiso calc 1 . .
    H H19B -0.278752 0.126109 -0.024836 0.075 Uiso calc 1 . .
    H H19C -0.131690 0.081325 -0.055935 0.075 Uiso calc 1 . .
    C C20 -0.1764(2) -0.01267(17) 0.11535(16) 0.0564(5) Uani d 1 . .
    H H20A -0.128684 -0.022371 0.186220 0.085 Uiso calc 1 . .
    H H20B -0.159271 -0.086563 0.059560 0.085 Uiso calc 1 . .
    H H20C -0.284373 -0.014804 0.105557 0.085 Uiso calc 1 . .
    C C21 0.65314(15) 0.33840(13) 0.75469(11) 0.0305(3) Uani d 1 . .
    H H21A 0.720322 0.319562 0.707908 0.037 Uiso calc 1 . .
    H H21B 0.714818 0.393030 0.827021 0.037 Uiso calc 1 . .
    C C22 0.58187(15) 0.20484(14) 0.76256(10) 0.0289(3) Uani d 1 . .
    H H22A 0.515991 0.211114 0.806548 0.035 Uiso calc 1 . .
    C C23 0.60252(16) 0.07913(14) 0.71376(11) 0.0318(3) Uani d 1 . .
    C C24 0.7034(2) 0.04698(16) 0.63916(15) 0.0472(4) Uani d 1 . .
    H H24A 0.749913 0.130726 0.632793 0.071 Uiso calc 1 . .
    H H24B 0.643148 -0.009169 0.568041 0.071 Uiso calc 1 . .
    H H24C 0.781706 -0.001164 0.668998 0.071 Uiso calc 1 . .
    C C25 0.52150(19) -0.04507(15) 0.72913(14) 0.0430(4) Uani d 1 . .
    H H25A 0.467327 -0.016348 0.782814 0.064 Uiso calc 1 . .
    H H25B 0.595142 -0.100412 0.753662 0.064 Uiso calc 1 . .
    H H25C 0.450412 -0.097586 0.660723 0.064 Uiso calc 1 . .
    C C26 0.50825(17) 0.66040(16) 0.96059(11) 0.0376(3) Uani d 1 . .
    H H26A 0.559934 0.663895 1.034583 0.056 Uiso calc 1 . .
    H H26B 0.399876 0.639155 0.947968 0.056 Uiso calc 1 . .
    H H26C 0.531490 0.747647 0.949176 0.056 Uiso calc 1 . .
loop_
    _atom_site_aniso_label
    _atom_site_aniso_U_11
    _atom_site_aniso_U_22
    _atom_site_aniso_U_33
    _atom_site_aniso_U_12
    _atom_site_aniso_U_13
    _atom_site_aniso_U_23
    O1 0.0287(5) 0.0278(5) 0.0259(5) 0.0075(4) 0.0043(4) 0.0071(4)
    O2 0.0370(5) 0.0314(5) 0.0291(5) 0.0110(4) 0.0038(4) 0.0034(4)
    O3 0.0323(5) 0.0293(5) 0.0299(5) 0.0100(4) 0.0039(4) 0.0058(4)
    O4 0.0359(5) 0.0368(5) 0.0249(5) 0.0091(4) 0.0033(4) 0.0078(4)
    O5 0.0284(5) 0.0368(5) 0.0341(5) 0.0106(4) 0.0015(4) 0.0102(4)
    O6 0.0288(5) 0.0377(5) 0.0288(5) 0.0019(4) 0.0011(4) 0.0118(4)
    C1 0.0243(6) 0.0274(6) 0.0261(6) 0.0008(5) 0.0047(5) 0.0094(5)
    C2 0.0264(6) 0.0259(6) 0.0299(7) 0.0040(5) 0.0074(5) 0.0070(5)
    C3 0.0219(6) 0.0294(7) 0.0336(7) 0.0014(5) 0.0054(5) 0.0135(5)
    C4 0.0223(6) 0.0313(7) 0.0271(6) -0.0016(5) 0.0030(5) 0.0106(5)
    C5 0.0260(6) 0.0259(6) 0.0287(7) -0.0010(5) 0.0069(5) 0.0102(5)
    C6 0.0248(6) 0.0255(6) 0.0282(7) 0.0011(5) 0.0067(5) 0.0098(5)
    C7 0.0273(6) 0.0245(6) 0.0291(7) 0.0019(5) 0.0081(5) 0.0078(5)
    C8 0.0249(6) 0.0249(6) 0.0283(7) 0.0012(5) 0.0065(5) 0.0087(5)
    C9 0.0256(6) 0.0231(6) 0.0309(7) 0.0013(5) 0.0074(5) 0.0077(5)
    C10 0.0241(6) 0.0256(6) 0.0312(7) 0.0016(5) 0.0049(5) 0.0099(5)
    C11 0.0257(6) 0.0280(6) 0.0256(6) -0.0010(5) 0.0031(5) 0.0088(5)
    C12 0.0287(6) 0.0240(6) 0.0271(7) 0.0030(5) 0.0077(5) 0.0056(5)
    C13 0.0238(6) 0.0243(6) 0.0301(7) 0.0028(5) 0.0057(5) 0.0114(5)
    C14 0.0346(7) 0.0367(8) 0.0412(8) 0.0130(6) 0.0007(6) 0.0075(6)
    C15 0.0409(8) 0.0455(8) 0.0317(7) 0.0105(6) 0.0056(6) 0.0184(6)
    C16 0.0317(7) 0.0294(7) 0.0244(6) 0.0022(5) 0.0043(5) 0.0079(5)
    C17 0.0433(8) 0.0291(7) 0.0299(7) 0.0057(6) 0.0073(6) 0.0114(5)
    C18 0.0349(7) 0.0296(7) 0.0371(8) 0.0051(5) 0.0087(6) 0.0057(6)
    C19 0.0496(10) 0.0487(9) 0.0380(9) -0.0004(7) -0.0033(7) 0.0061(7)
    C20 0.0648(12) 0.0370(9) 0.0598(11) -0.0076(8) 0.0160(9) 0.0070(8)
    C21 0.0274(6) 0.0287(7) 0.0311(7) 0.0040(5) 0.0015(5) 0.0080(5)
    C22 0.0287(6) 0.0324(7) 0.0257(6) 0.0073(5) 0.0048(5) 0.0107(5)
    C23 0.0316(7) 0.0313(7) 0.0334(7) 0.0073(5) 0.0078(5) 0.0116(5)
    C24 0.0519(9) 0.0353(8) 0.0625(11) 0.0119(7) 0.0308(8) 0.0125(7)
    C25 0.0498(9) 0.0315(8) 0.0532(9) 0.0087(6) 0.0219(7) 0.0139(7)
    C26 0.0394(8) 0.0424(8) 0.0256(7) 0.0086(6) 0.0041(6) 0.0046(6)
_geom_special_details
;
 All esds (except the esd in the dihedral angle between two l.s. planes)
 are estimated using the full covariance matrix.  The cell esds are taken
 into account individually in the estimation of esds in distances, angles
 and torsion angles; correlations between esds in cell parameters are only
 used when they are defined by crystal symmetry.  An approximate (isotropic)
 treatment of cell esds is used for estimating esds involving l.s. planes.
;
loop_
    _geom_bond_atom_site_label_1
    _geom_bond_atom_site_label_2
    _geom_bond_site_symmetry_2
    _geom_bond_distance
    _geom_bond_publ_flag
    O1 C13 . 1.3682(15) ?
    O1 C1 . 1.3712(15) ?
    O2 C7 . 1.2501(16) ?
    O3 C9 . 1.3502(16) ?
    O3 H1O3 . 0.86(2) ?
    O4 C11 . 1.3622(15) ?
    O4 C26 . 1.4279(17) ?
    O5 C3 . 1.3544(16) ?
    O5 C14 . 1.4286(17) ?
    O6 C4 . 1.3819(15) ?
    O6 C15 . 1.4337(17) ?
    C1 C2 . 1.3886(18) ?
    C1 C6 . 1.4008(19) ?
    C2 C3 . 1.3817(19) ?
    C2 H2A . 0.9300 ?
    C3 C4 . 1.4149(19) ?
    C4 C5 . 1.3842(19) ?
    C5 C6 . 1.4287(18) ?
    C5 C16 . 1.5179(18) ?
    C6 C7 . 1.4684(18) ?
    C7 C8 . 1.4467(18) ?
    C8 C13 . 1.3953(19) ?
    C8 C9 . 1.4256(18) ?
    C9 C10 . 1.3864(19) ?
    C10 C11 . 1.4059(19) ?
    C10 C21 . 1.5119(17) ?
    C11 C12 . 1.3934(18) ?
    C12 C13 . 1.3794(18) ?
    C12 H12A . 0.9300 ?
    C14 H14A . 0.9600 ?
    C14 H14B . 0.9600 ?
    C14 H14C . 0.9600 ?
    C15 H15A . 0.9600 ?
    C15 H15B . 0.9600 ?
    C15 H15C . 0.9600 ?
    C16 C17 . 1.5095(18) ?
    C16 H16A . 0.9700 ?
    C16 H16B . 0.9700 ?
    C17 C18 . 1.328(2) ?
    C17 H17A . 0.9300 ?
    C18 C19 . 1.496(2) ?
    C18 C20 . 1.510(2) ?
    C19 H19A . 0.9600 ?
    C19 H19B . 0.9600 ?
    C19 H19C . 0.9600 ?
    C20 H20A . 0.9600 ?
    C20 H20B . 0.9600 ?
    C20 H20C . 0.9600 ?
    C21 C22 . 1.5082(18) ?
    C21 H21A . 0.9700 ?
    C21 H21B . 0.9700 ?
    C22 C23 . 1.3296(19) ?
    C22 H22A . 0.9300 ?
    C23 C24 . 1.503(2) ?
    C23 C25 . 1.5070(19) ?
    C24 H24A . 0.9600 ?
    C24 H24B . 0.9600 ?
    C24 H24C . 0.9600 ?
    C25 H25A . 0.9600 ?
    C25 H25B . 0.9600 ?
    C25 H25C . 0.9600 ?
    C26 H26A . 0.9600 ?
    C26 H26B . 0.9600 ?
    C26 H26C . 0.9600 ?
loop_
    _geom_angle_atom_site_label_1
    _geom_angle_atom_site_label_2
    _geom_angle_atom_site_label_3
    _geom_angle_site_symmetry_1
    _geom_angle_site_symmetry_3
    _geom_angle
    _geom_angle_publ_flag
    C13 O1 C1 . . 119.73(10) ?
    C9 O3 H1O3 . . 104.2(14) ?
    C11 O4 C26 . . 118.13(10) ?
    C3 O5 C14 . . 117.10(10) ?
    C4 O6 C15 . . 113.53(10) ?
    O1 C1 C2 . . 113.02(11) ?
    O1 C1 C6 . . 123.94(11) ?
    C2 C1 C6 . . 123.03(12) ?
    C3 C2 C1 . . 118.55(12) ?
    C3 C2 H2A . . 120.7 ?
    C1 C2 H2A . . 120.7 ?
    O5 C3 C2 . . 124.09(13) ?
    O5 C3 C4 . . 115.82(11) ?
    C2 C3 C4 . . 120.09(12) ?
    O6 C4 C5 . . 119.89(12) ?
    O6 C4 C3 . . 118.62(12) ?
    C5 C4 C3 . . 121.45(12) ?
    C4 C5 C6 . . 118.88(12) ?
    C4 C5 C16 . . 118.20(11) ?
    C6 C5 C16 . . 122.91(12) ?
    C1 C6 C5 . . 117.99(12) ?
    C1 C6 C7 . . 117.68(12) ?
    C5 C6 C7 . . 124.31(12) ?
    O2 C7 C8 . . 120.86(12) ?
    O2 C7 C6 . . 122.90(12) ?
    C8 C7 C6 . . 116.22(12) ?
    C13 C8 C9 . . 116.79(12) ?
    C13 C8 C7 . . 121.70(12) ?
    C9 C8 C7 . . 121.46(12) ?
    O3 C9 C10 . . 118.70(11) ?
    O3 C9 C8 . . 119.55(12) ?
    C10 C9 C8 . . 121.75(12) ?
    C9 C10 C11 . . 117.97(12) ?
    C9 C10 C21 . . 119.71(12) ?
    C11 C10 C21 . . 122.30(12) ?
    O4 C11 C12 . . 122.63(12) ?
    O4 C11 C10 . . 115.05(11) ?
    C12 C11 C10 . . 122.33(12) ?
    C13 C12 C11 . . 117.62(12) ?
    C13 C12 H12A . . 121.2 ?
    C11 C12 H12A . . 121.2 ?
    O1 C13 C12 . . 115.91(12) ?
    O1 C13 C8 . . 120.60(11) ?
    C12 C13 C8 . . 123.49(12) ?
    O5 C14 H14A . . 109.5 ?
    O5 C14 H14B . . 109.5 ?
    H14A C14 H14B . . 109.5 ?
    O5 C14 H14C . . 109.5 ?
    H14A C14 H14C . . 109.5 ?
    H14B C14 H14C . . 109.5 ?
    O6 C15 H15A . . 109.5 ?
    O6 C15 H15B . . 109.5 ?
    H15A C15 H15B . . 109.5 ?
    O6 C15 H15C . . 109.5 ?
    H15A C15 H15C . . 109.5 ?
    H15B C15 H15C . . 109.5 ?
    C17 C16 C5 . . 112.79(11) ?
    C17 C16 H16A . . 109.0 ?
    C5 C16 H16A . . 109.0 ?
    C17 C16 H16B . . 109.0 ?
    C5 C16 H16B . . 109.0 ?
    H16A C16 H16B . . 107.8 ?
    C18 C17 C16 . . 127.38(12) ?
    C18 C17 H17A . . 116.3 ?
    C16 C17 H17A . . 116.3 ?
    C17 C18 C19 . . 125.17(14) ?
    C17 C18 C20 . . 121.19(14) ?
    C19 C18 C20 . . 113.64(14) ?
    C18 C19 H19A . . 109.5 ?
    C18 C19 H19B . . 109.5 ?
    H19A C19 H19B . . 109.5 ?
    C18 C19 H19C . . 109.5 ?
    H19A C19 H19C . . 109.5 ?
    H19B C19 H19C . . 109.5 ?
    C18 C20 H20A . . 109.5 ?
    C18 C20 H20B . . 109.5 ?
    H20A C20 H20B . . 109.5 ?
    C18 C20 H20C . . 109.5 ?
    H20A C20 H20C . . 109.5 ?
    H20B C20 H20C . . 109.5 ?
    C22 C21 C10 . . 112.46(11) ?
    C22 C21 H21A . . 109.1 ?
    C10 C21 H21A . . 109.1 ?
    C22 C21 H21B . . 109.1 ?
    C10 C21 H21B . . 109.1 ?
    H21A C21 H21B . . 107.8 ?
    C23 C22 C21 . . 127.38(13) ?
    C23 C22 H22A . . 116.3 ?
    C21 C22 H22A . . 116.3 ?
    C22 C23 C24 . . 124.58(13) ?
    C22 C23 C25 . . 121.07(13) ?
    C24 C23 C25 . . 114.35(13) ?
    C23 C24 H24A . . 109.5 ?
    C23 C24 H24B . . 109.5 ?
    H24A C24 H24B . . 109.5 ?
    C23 C24 H24C . . 109.5 ?
    H24A C24 H24C . . 109.5 ?
    H24B C24 H24C . . 109.5 ?
    C23 C25 H25A . . 109.5 ?
    C23 C25 H25B . . 109.5 ?
    H25A C25 H25B . . 109.5 ?
    C23 C25 H25C . . 109.5 ?
    H25A C25 H25C . . 109.5 ?
    H25B C25 H25C . . 109.5 ?
    O4 C26 H26A . . 109.5 ?
    O4 C26 H26B . . 109.5 ?
    H26A C26 H26B . . 109.5 ?
    O4 C26 H26C . . 109.5 ?
    H26A C26 H26C . . 109.5 ?
    H26B C26 H26C . . 109.5 ?
loop_
    _geom_torsion_atom_site_label_1
    _geom_torsion_atom_site_label_2
    _geom_torsion_atom_site_label_3
    _geom_torsion_atom_site_label_4
    _geom_torsion_site_symmetry_1
    _geom_torsion_site_symmetry_2
    _geom_torsion_site_symmetry_3
    _geom_torsion_site_symmetry_4
    _geom_torsion
    _geom_torsion_publ_flag
    C13 O1 C1 C2 . . . . 179.83(10) ?
    C13 O1 C1 C6 . . . . 0.85(18) ?
    O1 C1 C2 C3 . . . . -178.61(11) ?
    C6 C1 C2 C3 . . . . 0.38(19) ?
    C14 O5 C3 C2 . . . . 3.20(19) ?
    C14 O5 C3 C4 . . . . -177.28(12) ?
    C1 C2 C3 O5 . . . . 179.18(11) ?
    C1 C2 C3 C4 . . . . -0.32(19) ?
    C15 O6 C4 C5 . . . . -106.85(14) ?
    C15 O6 C4 C3 . . . . 75.47(15) ?
    O5 C3 C4 O6 . . . . -1.90(17) ?
    C2 C3 C4 O6 . . . . 177.63(11) ?
    O5 C3 C4 C5 . . . . -179.54(11) ?
    C2 C3 C4 C5 . . . . 0.00(19) ?
    O6 C4 C5 C6 . . . . -177.34(10) ?
    C3 C4 C5 C6 . . . . 0.27(19) ?
    O6 C4 C5 C16 . . . . 3.73(18) ?
    C3 C4 C5 C16 . . . . -178.66(11) ?
    O1 C1 C6 C5 . . . . 178.77(11) ?
    C2 C1 C6 C5 . . . . -0.12(19) ?
    O1 C1 C6 C7 . . . . -2.82(19) ?
    C2 C1 C6 C7 . . . . 178.29(11) ?
    C4 C5 C6 C1 . . . . -0.21(18) ?
    C16 C5 C6 C1 . . . . 178.67(11) ?
    C4 C5 C6 C7 . . . . -178.50(12) ?
    C16 C5 C6 C7 . . . . 0.4(2) ?
    C1 C6 C7 O2 . . . . -179.70(12) ?
    C5 C6 C7 O2 . . . . -1.4(2) ?
    C1 C6 C7 C8 . . . . 1.44(17) ?
    C5 C6 C7 C8 . . . . 179.74(11) ?
    O2 C7 C8 C13 . . . . -177.13(12) ?
    C6 C7 C8 C13 . . . . 1.75(18) ?
    O2 C7 C8 C9 . . . . 0.17(19) ?
    C6 C7 C8 C9 . . . . 179.05(11) ?
    C13 C8 C9 O3 . . . . -178.46(11) ?
    C7 C8 C9 O3 . . . . 4.11(19) ?
    C13 C8 C9 C10 . . . . 2.27(18) ?
    C7 C8 C9 C10 . . . . -175.15(11) ?
    O3 C9 C10 C11 . . . . -179.44(11) ?
    C8 C9 C10 C11 . . . . -0.17(19) ?
    O3 C9 C10 C21 . . . . -0.90(18) ?
    C8 C9 C10 C21 . . . . 178.37(11) ?
    C26 O4 C11 C12 . . . . 4.87(18) ?
    C26 O4 C11 C10 . . . . -175.07(11) ?
    C9 C10 C11 O4 . . . . 177.89(11) ?
    C21 C10 C11 O4 . . . . -0.61(18) ?
    C9 C10 C11 C12 . . . . -2.05(19) ?
    C21 C10 C11 C12 . . . . 179.45(12) ?
    O4 C11 C12 C13 . . . . -177.94(11) ?
    C10 C11 C12 C13 . . . . 2.0(2) ?
    C1 O1 C13 C12 . . . . -176.43(10) ?
    C1 O1 C13 C8 . . . . 2.54(17) ?
    C11 C12 C13 O1 . . . . 179.26(11) ?
    C11 C12 C13 C8 . . . . 0.32(19) ?
    C9 C8 C13 O1 . . . . 178.73(11) ?
    C7 C8 C13 O1 . . . . -3.85(18) ?
    C9 C8 C13 C12 . . . . -2.37(19) ?
    C7 C8 C13 C12 . . . . 175.05(12) ?
    C4 C5 C16 C17 . . . . -101.46(14) ?
    C6 C5 C16 C17 . . . . 79.66(15) ?
    C5 C16 C17 C18 . . . . 125.59(16) ?
    C16 C17 C18 C19 . . . . -1.4(3) ?
    C16 C17 C18 C20 . . . . 177.62(15) ?
    C9 C10 C21 C22 . . . . -78.58(16) ?
    C11 C10 C21 C22 . . . . 99.90(14) ?
    C10 C21 C22 C23 . . . . 120.37(15) ?
    C21 C22 C23 C24 . . . . -0.3(2) ?
    C21 C22 C23 C25 . . . . -179.48(13) ?
loop_
    _geom_hbond_atom_site_label_D
    _geom_hbond_atom_site_label_H
    _geom_hbond_atom_site_label_A
    _geom_hbond_site_symmetry_A
    _geom_hbond_distance_DH
    _geom_hbond_distance_HA
    _geom_hbond_distance_DA
    _geom_hbond_angle_DHA
    _geom_hbond_publ_flag
    O3 H1O3 O2 1_555 0.86(2) 1.75(2) 2.5518(14) 155(2) yes
    C26 H26B O6 2_566 0.96 2.64 3.509(2) 151 yes
    C15 H15A O4 1_454 0.96 2.66 3.554(2) 156 yes
    C21 H21A Cg1 2_666 0.97 2.84 3.6949(15) 148 yes
_shelx_space_group_comment
;
The symmetry employed for this shelxl refinement is uniquely defined
by the following loop, which should always be used as a source of
symmetry information in preference to the above space-group names.
They are only intended as comments.
;
_shelx_estimated_absorpt_T_min     0.838
_shelx_estimated_absorpt_T_max     0.954
_shelx_hkl_file
;
   0   0   1  992.34    3.58
   0   0  -2  301.91    2.72
   0   0   2  315.84    2.97
   0   0  -3   26.74    1.30
   0   0   3   25.03    1.40
   0   0   4    3.78    0.86
   0   0   4    3.04    1.04
   0   0  -4    4.16    1.05
   0   0  -5    1.14    1.15
   0   0   5    1.28    0.90
   0   0   5    1.14    0.33
   0   0   6  239.81    1.18
   0   0   6  245.11    3.92
   0   0   7  120.71    3.22
   0   0   7  122.42    0.97
   0   0  -8   62.27    3.06
   0   0   8   58.74    2.67
   0   0  -9   -0.91    1.87
   0   0   9   -4.47    1.59
   0   0 -10   11.62    2.36
   0   0  10    9.42    2.02
   0   0  10   13.84    2.44
   0   0  11   33.13    0.71
   0   0  12   27.98    0.69
   0   0  13    0.24    0.46
   0   0  13    0.29    0.56
   0   0  14   12.98    0.56
   0  -1  14    4.47    0.50
   0  -1  13   10.61    0.64
   0  -1  13   11.98    0.57
   0  -1  13   12.02    0.51
   0  -1  12   56.15    0.80
   0  -1  12   53.63    0.95
   0  -1  12   55.21    0.84
   0  -1  11    1.97    2.94
   0  -1  11    4.76    0.46
   0  -1  11    5.66    2.26
   0   1 -11    4.50    2.81
   0  -1  11    5.05    0.50
   0  -1  10    5.61    1.76
   0   1 -10    6.95    2.28
   0  -1   9    7.51    1.51
   0   1  -9    7.57    1.87
   0  -1   8   59.18    0.72
   0  -1   8   55.02    2.58
   0  -1   7  273.82    4.56
   0  -1   7  261.96    1.25
   0  -1   6  903.03    7.26
   0  -1   6  847.66    1.96
   0  -1   5  188.23    3.10
   0   1  -5  163.66    2.90
   0  -1   4   29.77    1.62
   0  -1   4   33.47    1.30
   0   1  -4   31.27    1.27
   0   1  -4   30.94    1.54
   0   1  -3  380.70    2.93
   0  -1   2  413.30    3.38
   0  -1   1  180.35    1.93
   0  -1   1  181.03    1.84
   0   1   0 3573.71    7.04
   0  -1   0 3543.66    7.82
   0   1   1 1000.52    5.06
   0  -1  -1  992.30    5.05
   0  -1  -2  338.11    3.70
   0   1   2  325.69    3.65
   0  -1  -3   71.13    2.10
   0  -1  -3   75.25    2.29
   0  -1  -3   70.42    2.06
   0  -1  -4   55.25    2.25
   0   1   4   54.69    1.61
   0   1   5   17.20    1.27
   0   1   5   18.33    0.43
   0   1   5   17.63    0.47
   0   1   6   40.27    0.63
   0   1   6   40.41    1.87
   0   1   6   40.23    0.55
   0  -1  -7    0.66    1.46
   0   1   7   -0.07    1.17
   0  -1  -8   17.90    2.24
   0   1   8   19.04    1.67
   0  -1  -9   43.76    3.08
   0   1   9   41.51    2.58
   0   1   9   50.85    3.08
   0  -1 -10   -1.15    2.72
   0   1  10    0.51    0.53
   0   1  10    0.88    2.61
   0   1  10    1.39    0.45
   0   1  11   -0.24    0.57
   0   1  11    0.20    0.46
   0   1  12   26.53    0.65
   0   1  13    8.14    0.61
   0   1  14   21.99    0.57
   0  -2  15    0.13    0.29
   0  -2  14    8.06    0.48
   0  -2  14    8.75    0.45
   0  -2  13    9.05    0.54
   0  -2  13    9.68    0.51
   0  -2  12    3.75    0.49
   0  -2  12    3.62    0.49
   0  -2  11    0.86    0.43
   0  -2  11   -0.69    2.12
   0  -2  11    0.30    0.43
   0   2 -10    3.59    2.22
   0  -2  10    2.97    1.72
   0  -2   9    4.16    1.49
   0  -2   8    1.71    1.26
   0  -2   7  419.04    5.62
   0   2  -7  414.21    1.47
   0   2  -6 1068.84    2.13
   0  -2   6 1107.80    8.04
   0   2  -5   32.49    0.42
   0  -2   5   32.78    1.56
   0   2  -4  138.48    1.70
   0  -2   4  141.06    2.39
   0   2  -4  140.31    2.96
   0  -2   4  136.27    2.55
   0  -2   3  118.21    2.50
   0  -2   3   81.70    0.84
   0  -2   2    0.49    0.55
   0  -2   2    0.66    0.83
   0   2  -1    1.25    0.60
   0  -2   1    3.20    0.97
   0  -2   0  384.66    3.82
   0   2   0  381.60    3.41
   0  -2  -1  231.23    3.30
   0   2   1  224.66    3.21
   0   2   2  533.74    5.41
   0  -2  -2  507.55    5.19
   0  -2  -2  534.19    5.42
   0   2   2  515.83    5.32
   0  -2  -3   23.76    1.36
   0   2   3   23.02    1.42
   0  -2  -4  213.02    3.50
   0   2   4  208.37    2.85
   0   2   4  207.11    0.97
   0   2   5   89.60    2.74
   0   2   5   92.86    0.76
   0   2   5   89.06    2.24
   0  -2  -6   26.83    2.07
   0   2   6   26.33    2.06
   0   2   6   27.40    0.55
   0   2   7   15.18    0.50
   0   2   7   12.89    1.90
   0  -2  -7   14.39    2.01
   0  -2  -8  178.35    4.97
   0   2   8  185.78    4.87
   0   2   9   16.52    2.36
   0  -2  -9   17.65    2.72
   0   2  10    6.01    0.62
   0   2  10    6.71    0.49
   0   2  11    8.73    0.51
   0   2  11    7.39    0.65
   0   2  12    0.16    0.61
   0   2  13   32.61    0.71
   0   2  14    6.28    0.41
   0  -3  15    3.86    0.35
   0  -3  14    1.51    0.42
   0  -3  14    1.87    0.42
   0  -3  13   34.88    0.70
   0  -3  13   36.01    0.70
   0  -3  12    1.44    0.46
   0  -3  12    1.82    0.46
   0  -3  11    0.85    0.43
   0  -3  11   -0.10    2.02
   0  -3  11    0.29    0.42
   0   3 -11   -0.13    2.82
   0   3 -10   14.57    2.35
   0  -3  10   15.42    1.96
   0   3  -9    0.94    0.33
   0  -3   9    0.30    1.36
   0  -3   8   71.88    2.83
   0   3  -8   75.89    0.77
   0   3  -7  115.64    0.87
   0  -3   7  116.13    3.13
   0   3  -6  136.61    0.86
   0  -3   6  131.58    2.99
   0  -3   5   15.12    1.42
   0  -3   5   14.74    1.28
   0   3  -5   14.63    0.38
   0   3  -4   20.99    0.39
   0  -3   4   19.94    1.17
   0   3  -3    7.44    1.19
   0  -3   3    6.25    1.13
   0  -3   3    7.25    1.08
   0  -3   3    6.56    0.68
   0   3  -3    6.03    0.49
   0  -3   2   62.91    2.05
   0  -3   2   59.64    1.60
   0   3  -2   60.79    2.06
   0  -3   2   66.51    1.84
   0  -3   2   64.96    2.19
   0   3  -2   58.83    1.37
   0   3  -2   61.48    1.62
   0  -3   1   97.50    2.05
   0   3  -1   92.54    1.98
   0   3  -1   98.55    1.97
   0   3  -1   94.65    2.40
   0   3   0  230.87    3.00
   0   3   0  231.69    3.46
   0  -3   0  231.72    3.04
   0   3   0  236.53    3.71
   0  -3   0  242.40    3.81
   0   3   1  326.33    3.73
   0   3   1  330.93    4.60
   0  -3  -1  341.22    4.73
   0  -3  -1  335.34    3.80
   0   3   1  344.39    4.58
   0   3   2   32.90    1.46
   0  -3  -2   34.74    1.68
   0   3   2   32.29    1.48
   0   3   2   35.60    1.59
   0   3   2   32.79    0.48
   0  -3  -3   54.63    1.90
   0   3   3   54.63    0.60
   0   3   3   54.45    1.86
   0   3   4    0.38    0.38
   0   3   4    0.67    1.25
   0  -3  -4    0.48    1.27
   0   3   5   55.77    0.69
   0  -3  -5   53.38    2.41
   0   3   5   54.21    2.40
   0  -3  -6   22.42    2.01
   0   3   6   22.28    2.03
   0   3   6   25.33    0.59
   0  -3  -7    4.93    2.11
   0   3   7    3.37    0.47
   0   3   7    2.45    1.94
   0   3   8    1.14    2.24
   0   3   8   -0.09    0.51
   0   3   9   -0.42    2.86
   0   3   9    0.66    0.58
   0   3  10   64.63    1.02
   0   3  11    0.03    0.56
   0   3  12    0.22    0.53
   0   3  13   17.77    0.53
   0  -4  15   -0.09    0.34
   0  -4  14    1.57    0.38
   0  -4  14    1.09    0.43
   0  -4  13   65.02    0.86
   0  -4  13   61.01    0.81
   0  -4  12   35.13    0.71
   0  -4  11   15.72    2.29
   0  -4  11   12.44    0.55
   0  -4  10   31.12    2.46
   0   4 -10   35.40    0.70
   0   4 -10   33.95    2.71
   0   4  -9    0.07    0.37
   0  -4   9   -0.50    1.58
   0  -4   8   21.35    1.88
   0   4  -8   24.89    0.55
   0  -4   7   -0.12    1.14
   0   4  -7    0.22    0.35
   0  -4   6  344.80    5.35
   0   4  -6  344.89    1.44
   0  -4   6  342.02    4.65
   0  -4   5   15.45    1.56
   0   4  -5   15.31    0.40
   0   4  -4    0.92    0.29
   0   4  -4    0.54    0.97
   0   4  -3  211.66    3.24
   0   4  -3  212.29    0.91
   0  -4   2  104.25    2.54
   0   4  -2  103.27    2.40
   0  -4   2   98.83    2.47
   0  -4   1   43.67    1.99
   0   4  -1   44.76    1.80
   0  -4   1   48.06    1.87
   0   4  -1   41.97    1.74
   0   4   0   43.77    0.50
   0   4   0   45.73    1.86
   0  -4   0   45.56    1.86
   0  -4  -1    9.25    1.28
   0   4   1   10.75    1.32
   0   4   1   10.58    1.23
   0   4   1   10.50    0.41
   0   4   2  148.80    3.24
   0   4   2  148.70    3.01
   0  -4  -2  152.57    3.28
   0   4   2  148.02    0.90
   0   4   3   30.27    1.73
   0   4   3   30.58    0.57
   0  -4  -3   27.46    1.89
   0   4   4   16.44    1.66
   0   4   4   14.77    0.51
   0   4   5   53.75    0.75
   0   4   5   49.86    2.54
   0  -4  -5   50.37    2.58
   0   4   6    0.56    0.46
   0   4   6    2.09    2.01
   0   4   7    0.01    0.48
   0   4   7   -0.29    2.38
   0   4   8   42.59    0.90
   0   4   8   42.63    0.81
   0   4   9    0.79    0.61
   0   4  10    1.09    0.58
   0   4  11   -0.09    0.54
   0   4  11    0.11    0.52
   0   4  12    2.33    0.44
   0  -5  15    0.03    0.34
   0  -5  14   -0.18    0.42
   0  -5  13   17.46    0.61
   0  -5  12   14.75    0.58
   0  -5  11    2.51    0.46
   0  -5  11    3.12    2.66
   0   5 -11    2.67    0.44
   0  -5  10   19.13    2.23
   0   5 -10   21.52    0.61
   0   5  -9   17.21    0.56
   0  -5   9   18.76    1.91
   0   5  -8   20.84    0.56
   0   5  -7  134.13    1.04
   0  -5   7  129.79    3.93
   0   5  -6    6.27    0.39
   0  -5   6    7.01    1.35
   0  -5   5   22.31    1.83
   0   5  -5   21.72    0.49
   0   5  -5   21.31    1.57
   0   5  -4   35.05    0.52
   0   5  -4   34.91    1.85
   0  -5   4   35.34    2.09
   0   5  -3   61.14    0.60
   0  -5   3   60.02    2.40
   0   5  -3   58.09    2.18
   0  -5   2    7.43    1.30
   0   5  -2    8.41    0.32
   0   5  -2    9.09    1.32
   0   5  -1    2.27    0.35
   0  -5   1    2.44    1.13
   0   5  -1    1.73    1.20
   0  -5   0    8.57    1.42
   0   5   0    5.91    1.34
   0   5   0    7.20    0.40
   0   5   1   50.71    2.35
   0  -5  -1   48.24    2.26
   0   5   1   50.01    0.64
   0   5   1   47.23    2.13
   0  -5  -2    0.82    1.19
   0   5   2    1.60    1.16
   0   5   2    0.83    0.41
   0   5   3   11.17    0.51
   0  -5  -3    9.32    1.46
   0   5   3    9.25    1.42
   0   5   4    1.38    0.46
   0  -5  -4    0.35    1.62
   0   5   5    1.26    0.48
   0   5   6   76.14    0.96
   0   5   7   64.34    0.92
   0   5   7   64.46    0.94
   0   5   7   66.80    1.01
   0   5   8    5.85    0.65
   0   5   8    5.38    0.58
   0   5   8    4.94    0.53
   0   5   9    0.43    0.59
   0   5  10    1.93    0.58
   0   5  10    2.34    0.50
   0   5  11    0.76    0.41
   0  -6  15    0.03    0.30
   0  -6  14   13.54    0.49
   0  -6  13    0.47    0.35
   0  -6  13    0.52    0.45
   0  -6  12   34.74    0.72
   0  -6  11  103.10    1.06
   0   6 -11  103.69    1.10
   0   6 -10   40.65    0.77
   0   6  -9    0.80    0.42
   0   6  -8  127.49    1.15
   0   6  -7   76.79    0.88
   0  -6   7   82.04    3.37
   0  -6   6   35.68    2.42
   0   6  -6   40.02    0.65
   0   6  -5  759.62    2.26
   0   6  -5  766.49    7.80
   0   6  -4  280.25    4.87
   0   6  -4  279.04    1.32
   0   6  -3   54.10    2.41
   0   6  -3   51.21    0.59
   0  -6   3   54.04    2.56
   0   6  -3   51.62    2.48
   0   6  -2   12.12    1.65
   0  -6   2   11.76    1.61
   0   6  -1   16.53    1.83
   0  -6   1   19.97    1.86
   0   6  -1   18.93    0.48
   0  -6   0    4.07    1.32
   0   6   0    3.27    0.41
   0   6   0    2.27    1.26
   0   6   1   41.46    0.66
   0  -6  -1   39.10    2.39
   0   6   1   39.47    2.12
   0   6   1   40.76    2.42
   0   6   2   10.15    0.51
   0   6   2    9.08    1.50
   0   6   3    2.39    1.81
   0  -6  -3    3.53    1.77
   0   6   3    3.91    0.49
   0   6   4    7.68    0.54
   0   6   5   22.22    0.68
   0   6   6   25.96    0.75
   0   6   6   24.65    0.73
   0   6   6   24.57    0.68
   0   6   7  140.49    1.33
   0   6   7  140.42    1.28
   0   6   7  138.77    1.24
   0   6   8    7.68    0.59
   0   6   8    7.15    0.63
   0   6   9    2.12    0.47
   0   6   9    1.85    0.55
   0   6  10    0.21    0.45
   0  -7  14    2.44    0.38
   0  -7  14    2.04    0.30
   0  -7  13   13.72    0.49
   0  -7  13   14.37    0.52
   0  -7  12  115.72    1.07
   0  -7  11  340.45    1.76
   0   7 -10    6.13    0.50
   0   7 -10    6.27    0.56
   0  -7   9    3.98    0.51
   0   7  -9    3.50    0.46
   0   7  -9    3.64    0.54
   0   7  -8   39.98    0.75
   0  -7   8   38.14    2.77
   0  -7   7    4.45    1.81
   0   7  -7    6.99    0.46
   0   7  -6   23.84    0.59
   0  -7   6   23.27    2.36
   0   7  -5  121.96    1.02
   0  -7   5  125.80    4.06
   0   7  -4    6.79    0.39
   0  -7   4    4.08    1.63
   0   7  -4    5.34    1.48
   0  -7   3    1.71    1.52
   0   7  -3    1.73    1.36
   0   7  -2   45.85    2.56
   0  -7   2   51.02    2.80
   0  -7   1    0.39    1.50
   0   7  -1   -0.57    1.51
   0  -7   0    1.24    1.70
   0   7   0    1.19    1.56
   0   7   0    3.66    0.45
   0   7   0    4.53    1.74
   0   7   1   33.34    2.29
   0  -7  -1   32.09    2.58
   0   7   1   37.51    0.70
   0  -7  -2   81.67    3.75
   0   7   2   93.58    1.01
   0   7   2   87.57    3.28
   0   7   3    1.77    0.50
   0   7   4   27.34    0.71
   0   7   4   27.54    0.74
   0   7   5   35.40    0.79
   0   7   5   35.56    0.76
   0   7   5   35.13    0.81
   0   7   6    2.27    0.57
   0   7   6    2.70    0.58
   0   7   7    1.94    0.53
   0   7   7    1.82    0.56
   0   7   8    3.16    0.51
   0   7   8    2.99    0.49
   0   7   9   38.94    0.65
   0  -8  14    0.22    0.29
   0  -8  14    0.26    0.25
   0  -8  13   -0.01    0.37
   0  -8  13    0.29    0.35
   0  -8  12   68.50    0.80
   0   8 -11  331.00    1.77
   0  -8  11  327.66    1.65
   0   8 -10   55.05    0.90
   0   8  -9   33.24    0.77
   0   8  -9   34.22    0.70
   0   8  -8    0.77    0.52
   0  -8   8    0.81    0.47
   0   8  -8    0.74    0.40
   0  -8   7    1.98    0.47
   0   8  -7    1.54    0.51
   0   8  -7    4.41    2.32
   0   8  -7    2.42    0.42
   0  -8   7    0.58    2.22
   0   8  -7    1.99    0.49
   0   8  -6    3.19    0.43
   0   8  -6    5.49    2.06
   0  -8   6    2.69    2.03
   0   8  -5    2.26    1.89
   0  -8   5    0.95    1.94
   0   8  -4    3.99    1.84
   0  -8   4    0.27    1.86
   0   8  -3   83.14    3.57
   0  -8   3   80.43    3.71
   0   8  -2   23.22    2.20
   0  -8   2   23.27    2.42
   0  -8   1   -3.63    2.00
   0   8  -1    0.13    1.90
   0   8  -1    0.02    2.14
   0   8   0    3.02    2.29
   0  -8   0    1.15    2.30
   0   8   0    5.79    2.07
   0   8   0    2.54    0.48
   0   8   1   21.14    0.65
   0   8   1   19.89    2.57
   0   8   1   20.93    0.64
   0  -8  -1   16.67    2.55
   0   8   2   25.94    0.70
   0   8   2   25.83    0.69
   0   8   2   26.63    0.72
   0   8   3    9.75    0.62
   0   8   3    8.88    0.56
   0   8   4   14.58    0.67
   0   8   5    0.02    0.56
   0   8   6    1.86    0.55
   0   8   6    1.51    0.47
   0   8   7   18.15    0.57
   0   8   7   19.61    0.60
   0   8   8    1.45    0.37
   0  -9  13   20.93    0.46
   0  -9  12    8.34    0.45
   0   9 -12    8.84    0.44
   0   9 -11   10.08    0.54
   0   9 -10    0.09    0.51
   0   9  -9    1.98    0.53
   0   9  -8    1.38    0.54
   0   9  -7    6.96    0.58
   0   9  -7    7.37    0.58
   0   9  -7    7.53    0.47
   0   9  -6   15.06    0.63
   0   9  -6   14.02    0.66
   0   9  -5   86.90    1.01
   0   9  -5   89.31    1.03
   0  -9   5   85.34    4.01
   0   9  -5   84.80    1.08
   0   9  -5   83.90    3.81
   0   9  -4    0.62    2.39
   0   9  -4   -0.14    0.54
   0   9  -4   -0.05    0.48
   0   9  -4   -0.20    0.49
   0  -9   4    1.19    2.50
   0  -9   3   27.04    2.52
   0   9  -3   28.81    0.74
   0   9  -3   25.80    0.73
   0   9  -2    5.21    2.69
   0   9  -2    7.69    0.57
   0   9  -2    6.98    0.59
   0  -9   2    5.42    2.71
   0   9  -2    8.12    2.41
   0   9  -1   44.32    0.84
   0   9  -1   41.08    0.81
   0   9   0    4.31    0.54
   0   9   1   25.02    0.71
   0   9   2   21.30    0.65
   0   9   2   21.81    0.69
   0   9   3    9.30    0.60
   0   9   4    2.37    0.54
   0   9   5   19.40    0.62
   0   9   6    2.16    0.44
   0  10 -12    1.39    0.33
   0 -10  12    0.91    0.32
   0 -10  11    6.75    0.41
   0  10 -11    7.48    0.45
   0 -10  10    6.56    0.43
   0  10 -10    7.94    0.50
   0  10  -9    0.17    0.51
   0  10  -8    0.18    0.51
   0  10  -7    1.36    0.52
   0  10  -6    7.52    0.55
   0  10  -6    8.01    0.61
   0  10  -5    2.31    0.57
   0  10  -5    2.96    0.49
   0  10  -5    3.02    0.51
   0  10  -4    6.57    0.51
   0  10  -4    5.88    0.64
   0  10  -4    6.48    0.57
   0  10  -3    0.65    0.59
   0  10  -3    0.36    0.53
   0  10  -2   15.50    0.67
   0  10  -2   14.88    0.66
   0  10  -1    0.16    0.53
   0  10   0    3.57    0.54
   0  10   1    4.56    0.52
   0  10   2    0.37    0.45
   0  10   2    0.17    0.42
   0  10   3   61.41    0.79
   0  10   4    0.35    0.37
   0  10   4    0.12    0.41
   0  11 -11    6.67    0.33
   0  11 -10   -0.09    0.37
   0 -11  10    0.00    0.27
   0  11  -9   -0.37    0.41
   0  11  -8    0.99    0.43
   0  11  -7    0.39    0.42
   0  11  -6    1.18    0.42
   0  11  -5    7.08    0.50
   0  11  -5    7.54    0.46
   0  11  -4   43.13    0.78
   0  11  -3   89.99    1.03
   0  11  -2   13.77    0.62
   0  11  -1   10.40    0.55
   0  11   0    0.83    0.43
   0  11   1    2.37    0.41
   0  12  -8    2.89    0.30
   0  12  -7    1.48    0.30
   0  12  -5    8.31    0.43
   0  12  -4    8.42    0.46
   0  12  -3   64.95    0.75
   0  12  -2    0.83    0.38
   0  12  -1   -0.41    0.35
  -1  12   0    0.88    0.33
  -1  12   0    0.78    0.33
  -1  12  -1    0.27    0.34
  -1  12  -1    0.15    0.36
  -1  12  -2    0.37    0.39
  -1  12  -3    9.43    0.47
  -1  12  -4    3.63    0.40
  -1  12  -5    3.80    0.34
  -1  12  -5    3.32    0.37
  -1  12  -6    8.05    0.37
  -1  12  -7    0.94    0.32
  -1  12  -8   14.97    0.38
  -1  11   3    1.46    0.36
  -1  11   2    0.10    0.40
  -1  11   2    0.19    0.36
  -1  11   1    1.85    0.43
  -1  11   0   -0.09    0.46
  -1  11  -1   11.19    0.59
  -1  11  -2  133.33    1.21
  -1  11  -3  138.69    1.21
  -1  11  -4    6.53    0.53
  -1  11  -4    7.31    0.47
  -1  11  -5    0.42    0.43
  -1  11  -5    0.32    0.43
  -1  11  -6    0.28    0.44
  -1  11  -7    8.20    0.49
  -1  11  -8   10.23    0.50
  -1  11  -9   43.79    0.63
  -1  11 -10    8.85    0.39
   1 -11  10    6.97    0.32
  -1  10   5    1.46    0.35
  -1  10   4   15.93    0.54
  -1  10   3   16.53    0.53
  -1  10   3   16.62    0.58
  -1  10   2   33.17    0.71
  -1  10   1    0.68    0.50
  -1  10   0    0.09    0.53
  -1  10  -1    1.00    0.56
  -1  10  -2  338.48    1.94
  -1  10  -3  180.87    1.44
  -1  10  -3  184.01    1.32
  -1  10  -4    3.17    0.54
  -1  10  -4    3.32    0.51
  -1  10  -5   10.96    0.57
  -1  10  -6    0.36    0.50
  -1  10  -7    5.71    0.55
  -1  10  -8   15.63    0.61
   1 -10   8   13.06    0.51
  -1  10  -9    4.35    0.49
   1 -10   9    4.31    0.41
  -1  10 -10    0.40    0.42
   1 -10  10    0.08    0.36
  -1  10 -11    1.07    0.35
   1 -10  11    0.72    0.33
   1 -10  12   -0.18    0.26
  -1   9   6    3.30    0.49
  -1   9   5    4.06    0.54
  -1   9   5    4.09    0.48
  -1   9   4   35.36    0.78
  -1   9   3  123.91    1.19
  -1   9   3  121.46    1.17
  -1   9   2    1.44    0.51
  -1   9   2    1.52    0.52
  -1   9   1    0.68    0.51
  -1   9   0   21.49    0.70
  -1   9  -1   48.48    0.87
  -1   9  -1   42.14    2.77
   1  -9   1   38.72    3.28
  -1   9  -2  203.17    1.51
  -1   9  -2  188.51    5.20
  -1   9  -2  198.85    1.51
  -1   9  -2  193.98    5.59
   1  -9   2  210.08    5.94
  -1   9  -3  121.64    4.50
  -1   9  -3  126.79    1.22
  -1   9  -3  123.92    1.13
  -1   9  -3  120.74    1.23
   1  -9   3  129.55    4.76
  -1   9  -4    0.64    0.56
  -1   9  -4    1.16    0.48
  -1   9  -4    1.30    0.51
   1  -9   4    0.90    2.45
  -1   9  -4    1.18    2.46
   1  -9   5   25.66    2.64
  -1   9  -5   22.42    0.68
  -1   9  -6    6.72    0.45
  -1   9  -6    6.14    0.56
  -1   9  -7    4.11    0.57
  -1   9  -7    3.62    0.41
  -1   9  -8   25.42    0.71
  -1   9  -9   16.84    0.64
  -1   9 -10    1.84    0.49
   1  -9  10    1.73    0.45
  -1   9 -11   22.48    0.56
   1  -9  11   21.63    0.59
   1  -9  12    0.17    0.35
   1  -9  13    2.60    0.29
  -1   8   8    4.02    0.45
  -1   8   7    3.48    0.52
  -1   8   7    3.27    0.50
  -1   8   6   19.09    0.67
  -1   8   6   19.75    0.70
  -1   8   5   -0.04    0.49
  -1   8   5    0.32    0.55
  -1   8   4   59.45    0.95
  -1   8   4   58.78    0.88
  -1   8   3    9.22    0.57
  -1   8   3    8.08    0.55
  -1   8   3    8.35    0.60
  -1   8   2    0.32    0.47
   1  -8  -2   -0.50    2.56
  -1   8   2    0.48    0.48
  -1   8   2    0.28    0.52
  -1   8   2   -1.32    2.51
   1  -8  -1    3.58    2.13
  -1   8   1    3.16    2.22
  -1   8   0   47.96    2.81
   1  -8   0   49.60    3.16
  -1   8  -1   21.66    2.12
   1  -8   1   20.45    2.26
  -1   8  -1   23.84    2.14
  -1   8  -2    0.63    1.83
   1  -8   2    2.93    1.81
   1  -8   3   62.47    3.39
  -1   8  -3   53.38    3.04
   1  -8   4    0.76    1.84
  -1   8  -4    1.10    1.91
  -1   8  -5   66.89    3.27
   1  -8   5   68.18    3.49
  -1   8  -5   73.44    0.87
  -1   8  -6   73.15    0.88
   1  -8   6   72.04    3.63
   1  -8   7   -0.80    2.35
  -1   8  -7    1.26    0.41
  -1   8  -7    1.09    0.51
  -1   8  -8    5.63    0.56
  -1   8  -8    6.06    0.45
  -1   8  -9   26.36    0.64
  -1   8  -9   26.25    0.70
  -1   8 -10   89.32    1.00
   1  -8  11   21.30    0.61
   1  -8  12    8.49    0.46
   1  -8  12    8.40    0.44
   1  -8  13    0.03    0.32
   1  -8  13    0.52    0.36
   1  -8  13    0.27    0.32
  -1   7  10    1.49    0.39
  -1   7   9    0.28    0.47
  -1   7   8   28.54    0.70
  -1   7   8   29.89    0.74
  -1   7   7    7.78    0.63
  -1   7   7    7.87    0.61
  -1   7   6   12.53    0.66
  -1   7   6   11.84    0.67
  -1   7   5    3.50    0.57
  -1   7   5    2.71    0.50
  -1   7   5    2.96    0.55
  -1   7   4   -0.16    0.48
  -1   7   4   -0.25    0.53
  -1   7   4    0.30    0.48
  -1   7   3   67.58    0.90
  -1   7   3   60.29    3.14
  -1   7   2    0.00    0.43
  -1   7   2    1.56    1.94
   1  -7  -2    0.08    1.86
  -1   7   1    9.80    0.49
   1  -7  -1    9.58    1.69
  -1   7   1    7.56    1.65
   1  -7   0    2.32    1.63
  -1   7   0    2.92    1.44
  -1   7   0    1.45    1.62
   1  -7   1   18.98    2.09
  -1   7  -1   20.20    1.94
   1  -7   2    4.56    1.45
  -1   7  -2    3.59    1.46
  -1   7  -3   35.91    2.34
   1  -7   3   34.36    2.47
  -1   7  -3   33.89    0.57
  -1   7  -4  104.30    0.92
  -1   7  -4  105.09    3.58
   1  -7   4  105.75    3.67
   1  -7   5   -0.33    1.59
  -1   7  -5    0.07    0.36
  -1   7  -5    0.40    1.67
   1  -7   6    1.51    1.74
  -1   7  -6    3.68    0.42
  -1   7  -6    3.65    1.93
  -1   7  -7    2.91    0.44
   1  -7   7    4.18    1.94
  -1   7  -8   12.54    0.54
   1  -7   8   10.54    2.20
  -1   7  -9   18.09    0.59
  -1   7  -9   16.40    0.61
   1  -7  10   72.05    0.90
  -1   7 -10   74.37    0.98
   1  -7  11   20.19    0.60
   1  -7  12    1.57    0.42
   1  -7  12    1.78    0.44
   1  -7  13    0.60    0.34
   1  -7  13    0.76    0.38
   1  -7  14    3.92    0.35
  -1   6  11   29.89    0.59
  -1   6  10    1.16    0.51
  -1   6   9   13.20    0.58
  -1   6   9   14.33    0.67
  -1   6   8    4.45    0.62
  -1   6   8    4.80    0.57
  -1   6   7   18.13    0.72
  -1   6   7   18.28    0.70
  -1   6   7   17.78    0.65
  -1   6   6    1.17    0.54
  -1   6   6    1.60    0.50
  -1   6   6    1.53    0.54
   1  -6  -5   -0.28    2.31
  -1   6   5    0.75    0.50
  -1   6   4   55.30    0.82
   1  -6  -4   46.81    3.17
  -1   6   3   33.61    0.67
  -1   6   3   27.75    2.14
   1  -6  -3   29.86    2.47
  -1   6   2   14.57    0.52
   1  -6  -2   11.33    1.92
  -1   6   2   12.50    1.71
  -1   6   1    1.29    1.36
  -1   6   1    1.15    0.40
   1  -6  -1    1.48    1.47
  -1   6   1    0.72    1.29
   1  -6   0   -0.02    1.38
  -1   6   0    0.84    1.30
  -1   6   0    0.83    0.36
   1  -6   1  105.22    3.34
  -1   6  -1  102.27    3.25
  -1   6  -2   39.66    0.53
   1  -6   2   41.39    2.28
  -1   6  -2   40.39    2.24
   1  -6   3    4.35    1.43
  -1   6  -3    2.39    1.37
  -1   6  -3    3.38    0.34
  -1   6  -4  304.24    1.42
   1  -6   4  318.59    5.54
  -1   6  -5   71.29    0.78
   1  -6   5   75.72    3.08
  -1   6  -6   50.02    0.72
   1  -6   6   48.62    2.65
   1  -6   7    7.54    1.76
  -1   6  -7    6.89    0.45
  -1   6  -8    0.38    0.41
  -1   6  -9    1.64    0.42
   1  -6  10  128.76    1.14
  -1   6 -10  131.04    1.23
  -1   6 -11    0.80    0.39
   1  -6  11    0.66    0.48
   1  -6  12    3.51    0.50
   1  -6  12    2.85    0.43
   1  -6  13   11.03    0.50
   1  -6  14    0.95    0.36
  -1   5  11   13.85    0.56
  -1   5  11   13.80    0.60
  -1   5  10   33.46    0.81
  -1   5   9    7.69    0.66
  -1   5   9    7.13    0.56
  -1   5   8   19.18    0.68
  -1   5   8   18.65    0.74
  -1   5   8   19.55    0.64
   1  -5  -7    0.61    2.61
  -1   5   7    1.16    0.52
  -1   5   7    0.88    0.54
  -1   5   7    1.07    0.50
  -1   5   6    9.46    0.57
   1  -5  -6    4.49    2.00
   1  -5  -5   26.18    2.37
  -1   5   5   30.33    0.68
  -1   5   4    9.26    0.51
   1  -5  -4    5.99    1.50
  -1   5   3  207.86    1.21
  -1   5   3  206.94    4.24
   1  -5  -3  209.13    4.55
  -1   5   2  503.05    1.71
  -1   5   2  511.73    6.11
  -1   5   1   67.24    2.56
  -1   5   1   65.34    2.48
   1  -5  -1   68.93    2.61
  -1   5   1   66.28    0.67
  -1   5   0   38.03    0.52
   1  -5   0   39.94    2.15
  -1   5   0   39.73    2.03
   1  -5   1   -0.01    1.19
  -1   5  -1    0.70    0.26
  -1   5  -1   -0.99    1.15
   1  -5   2   77.69    2.62
  -1   5  -2   76.29    2.50
  -1   5  -2   77.32    0.64
  -1   5  -3   14.12    0.40
   1  -5   3   14.41    1.47
   1  -5   4  413.74    5.67
  -1   5  -4  387.93    1.46
   1  -5   5   25.63    1.91
  -1   5  -5   26.32    0.53
  -1   5  -6   33.66    0.58
   1  -5   6   28.88    1.99
   1  -5   7   40.73    2.37
  -1   5  -7   44.53    0.68
  -1   5  -8    7.35    0.44
   1  -5   8    6.54    1.75
   1  -5   9   41.16    2.71
  -1   5  -9   53.44    0.80
   1  -5  10   28.48    0.66
  -1   5 -10   29.50    0.66
   1  -5  11    8.81    0.51
   1  -5  11    9.50    0.55
   1  -5  12   14.37    0.58
   1  -5  13    9.11    0.52
   1  -5  14    0.34    0.39
   1  -5  15    0.56    0.28
  -1   4  13    0.11    0.35
  -1   4  12   -0.01    0.46
  -1   4  12   -0.37    0.48
  -1   4  11    3.79    0.58
  -1   4  10    2.08    0.61
  -1   4   9  158.49    1.30
  -1   4   9  161.01    1.43
  -1   4   8   39.84    0.78
  -1   4   8   40.86    0.85
   1  -4  -7    5.38    1.98
  -1   4   7    6.14    0.52
   1  -4  -6  167.08    4.59
  -1   4   6  184.79    1.27
   1  -4  -5   27.84    2.15
  -1   4   5   29.57    0.63
  -1   4   4    1.00    0.42
   1  -4  -4    0.08    1.25
  -1   4   3  487.93    5.64
  -1   4   3  483.67    1.63
  -1   4   2 1096.97    2.22
  -1   4   2 1107.05    7.86
   1  -4  -1   26.09    1.66
  -1   4   1   25.07    0.45
  -1   4   1   24.05    1.58
  -1   4   0   29.28    1.58
  -1   4  -1    2.84    1.05
  -1   4  -1    5.51    1.16
  -1   4  -1    5.41    0.84
  -1   4  -2   68.71    0.56
  -1   4  -3   74.51    1.94
   1  -4   3   74.70    2.34
  -1   4  -3   75.52    0.62
   1  -4   4   28.64    1.72
  -1   4  -4   28.46    0.47
   1  -4   4   27.29    1.34
  -1   4  -5    2.75    0.35
   1  -4   5    2.27    1.17
   1  -4   5    1.17    1.02
   1  -4   6   20.99    1.62
   1  -4   6   20.45    1.67
  -1   4  -6   20.92    0.48
  -1   4  -7   40.69    0.61
   1  -4   7   41.53    2.21
  -1   4  -8   10.08    0.44
   1  -4   8   11.15    1.62
  -1   4  -9   58.64    0.79
   1  -4   9   53.55    2.92
   1  -4  10    4.24    1.99
   1  -4  11    0.58    0.46
   1  -4  12   10.50    0.57
   1  -4  13    2.96    0.47
   1  -4  14    1.54    0.40
   1  -4  15    0.43    0.29
  -1   3  13    0.41    0.46
  -1   3  12    2.87    0.53
  -1   3  11    4.15    0.60
  -1   3  10   81.61    1.08
  -1   3   9  729.51    2.54
  -1   3   9  714.04    9.43
  -1   3   9  716.68    2.74
  -1   3   8  241.89    1.48
  -1   3   8  233.89    5.52
   1  -3  -7    7.49    1.88
  -1   3   7    8.78    0.52
  -1   3   7    6.67    1.86
   1  -3  -6   -0.11    1.58
  -1   3   6   -0.57    1.57
  -1   3   6    0.62    0.43
  -1   3   5    1.70    0.42
   1  -3  -5    1.64    1.38
  -1   3   5    1.57    1.32
  -1   3   4  284.63    4.06
  -1   3   4  280.57    1.24
  -1   3   3  605.80    5.04
  -1   3   3  615.40    5.55
  -1   3   3  606.09    1.62
   1  -3  -2  331.16    3.65
  -1   3   2  320.00    3.74
  -1   3   2  312.74    1.08
   1  -3  -2  325.19    4.22
  -1   3   1  358.51    4.59
  -1   3   1  351.83    4.63
   1  -3  -1  367.15    4.75
  -1   3   1  353.11    3.87
  -1   3   1  361.84    3.93
   1  -3  -1  367.44    4.12
  -1   3   0  352.27    3.54
   1  -3   0  373.09    4.52
  -1   3   0  363.02    3.70
   1  -3   0  368.89    3.89
  -1   3   0  355.52    4.39
  -1   3   0  369.54    3.44
  -1   3  -1  114.97    2.12
   1  -3   1  124.62    2.72
  -1   3  -1  112.84    2.60
   1  -3   1  122.86    2.35
   1  -3   2   28.08    1.38
  -1   3  -2   27.61    1.54
   1  -3   2   30.18    1.70
   1  -3   2   29.65    1.64
   1  -3   3  577.29    3.33
  -1   3  -3  613.24    6.17
   1  -3   3  579.98    4.35
   1  -3   3  604.64    5.14
   1  -3   4   52.70    1.74
  -1   3  -4   53.35    0.53
   1  -3   4   52.66    1.88
   1  -3   5    0.52    1.02
  -1   3  -5    0.51    0.29
   1  -3   5    1.03    0.97
   1  -3   6  118.43    3.06
  -1   3  -6  122.74    0.84
  -1   3  -7   18.82    0.46
   1  -3   7   17.13    1.69
   1  -3   8   23.05    1.90
  -1   3  -8   23.08    0.51
   1  -3   9    2.71    1.58
   1  -3  10   25.83    2.35
  -1   3 -11   -0.02    3.03
   1  -3  11    0.27    0.43
   1  -3  11   -0.12    0.45
   1  -3  12   -0.01    0.48
   1  -3  12    0.23    0.45
   1  -3  13    7.17    0.49
   1  -3  13    8.14    0.51
   1  -3  14    0.34    0.39
   1  -3  15    3.78    0.32
  -1   2  14   35.29    0.62
  -1   2  13    6.38    0.59
  -1   2  12    0.08    0.42
  -1   2  12   -0.44    0.52
  -1   2  11    8.19    0.52
  -1   2  11    8.32    0.62
  -1   2  10   13.93    2.84
  -1   2  10   13.73    0.55
  -1   2  10   13.91    0.66
  -1   2   9  525.59    8.08
   1  -2  -9  524.30    8.37
  -1   2   8  198.40    1.29
   1  -2  -8  195.88    5.14
  -1   2   7    9.88    0.49
   1  -2  -7    9.60    1.97
   1  -2  -6   49.69    2.47
  -1   2   6   49.20    0.66
  -1   2   6   46.62    1.92
  -1   2   5   12.57    1.15
  -1   2   5   10.69    0.44
   1  -2  -5   10.13    1.52
  -1   2   4   40.34    0.53
   1  -2  -4   44.25    1.95
  -1   2   4   41.23    1.82
  -1   2   4   41.86    1.45
  -1   2   3  223.32    3.18
  -1   2   3  223.82    3.04
  -1   2   3  233.62    3.98
   1  -2  -3  226.38    3.18
   1  -2  -3  231.94    3.94
  -1   2   2  492.66    5.03
  -1   2   2  478.90    4.99
  -1   2   2  490.78    3.89
   1  -2  -2  488.18    4.98
  -1   2   2  489.45    4.10
   1  -2  -2  492.53    3.62
   1  -2  -1  684.14    5.17
   1  -2  -1  676.71    3.95
   1  -2   0  287.33    3.15
  -1   2   0  293.30    3.16
  -1   2   0  292.91    2.82
   1  -2   1    1.26    0.86
  -1   2  -1    0.95    0.81
   1  -2   1    0.87    0.86
   1  -2   2 1569.87    8.07
   1  -2   2 1572.23    5.01
  -1   2  -2 1576.71    7.74
  -1   2  -3    0.35    0.95
   1  -2   3    0.16    0.89
  -1   2  -3    0.44    0.82
   1  -2   3    0.06    0.77
   1  -2   4   60.10    1.83
   1  -2   4   58.84    1.78
   1  -2   5    2.12    0.30
  -1   2  -5    1.95    0.27
   1  -2   5    2.47    1.06
  -1   2  -6   44.80    0.52
   1  -2   6   43.92    0.56
   1  -2   7   33.13    0.55
   1  -2   7   33.56    2.05
   1  -2   8   14.55    1.71
   1  -2   9    2.32    1.51
   1  -2  10   44.94    2.93
   1  -2  10   41.51    2.77
   1  -2  11   73.92    0.90
   1  -2  11   71.56    1.01
   1  -2  11   73.93    0.92
   1  -2  12   69.91    1.00
   1  -2  12   69.97    0.90
   1  -2  12   72.49    0.90
   1  -2  13   10.38    0.51
   1  -2  13    8.68    0.58
   1  -2  14    0.26    0.38
  -1   1  14    0.96    0.48
  -1   1  13    0.61    0.43
  -1   1  12   24.98    0.65
  -1   1  11   74.43    0.92
  -1   1  10   11.63    2.25
  -1   1  10   10.36    2.42
   1  -1 -10   11.77    2.44
   1  -1  -9  128.71    4.56
  -1   1   9  113.79    3.71
  -1   1   8   13.76    1.49
  -1   1   8   15.36    0.51
   1  -1  -8   13.22    2.15
  -1   1   7    8.54    1.29
  -1   1   7    8.87    0.44
   1  -1  -7    8.73    1.71
   1  -1  -6    6.38    1.56
  -1   1   6    5.78    1.15
   1  -1  -5    5.61    1.36
  -1   1   5    6.48    1.03
  -1   1   5    5.24    1.04
   1  -1  -4    2.81    1.14
  -1   1   4    2.76    1.07
  -1   1   4    2.72    0.87
   1  -1  -4    4.38    1.12
   1  -1  -4    3.18    1.10
  -1   1   4    2.29    0.99
   1  -1  -3  103.02    2.47
   1  -1  -3   99.29    2.29
   1  -1  -2    4.14    0.91
  -1   1   2    5.02    1.01
   1  -1  -1    8.83    0.74
  -1   1   1    9.23    0.73
   1  -1  -1    8.73    0.69
   1  -1   0    3.68    0.54
   1  -1   0    3.63    0.59
   1  -1   0    3.39    0.58
  -1   1   0    3.33    0.48
  -1   1  -1    3.51    0.62
   1  -1   1    3.32    0.64
   1  -1   1    3.43    0.52
  -1   1  -1    3.34    0.51
  -1   1  -1    3.03    0.58
   1  -1   2  696.61    4.83
   1  -1   2  688.91    2.94
  -1   1  -2  693.75    2.90
  -1   1  -3   23.64    0.70
  -1   1  -3   25.44    1.39
   1  -1   4 1680.10    9.99
  -1   1  -4 1683.17   10.15
   1  -1   4 1658.10    8.30
   1  -1   5   37.81    1.75
   1  -1   5   36.55    0.51
  -1   1  -5   34.13    1.81
   1  -1   6    1.72    1.14
   1  -1   6    1.23    0.36
   1  -1   7   98.03    3.11
   1  -1   7   97.16    0.87
   1  -1   8   37.06    0.67
   1  -1   8   36.56    2.30
   1  -1   9    0.18    1.60
   1  -1   9    0.27    0.43
   1  -1   9    0.20    2.12
  -1   1 -10    7.31    2.36
   1  -1  10    9.37    2.72
   1  -1  10    4.31    2.05
   1  -1  11   20.77    0.64
   1  -1  11   19.92    0.60
   1  -1  12   72.44    0.89
   1  -1  12   72.26    1.04
   1  -1  12   71.60    0.92
   1  -1  13    4.74    0.45
   1  -1  13    4.21    0.56
   1  -1  14   22.46    0.58
  -1   0  15    9.53    0.42
  -1   0  14    0.02    0.40
  -1   0  14   -0.25    0.50
  -1   0  13   14.51    0.57
  -1   0  12   33.10    0.70
   1   0 -11   22.92    3.07
  -1   0  11   21.71    2.40
  -1   0  11   27.08    0.66
   1   0 -10    4.80    2.22
  -1   0  10    3.14    1.81
   1   0  -9   32.68    2.75
  -1   0   9   28.64    2.14
  -1   0   8  141.80    3.68
   1   0  -8  135.92    4.03
   1   0  -7   11.48    1.79
  -1   0   7   11.71    1.47
   1   0  -6  477.46    5.70
  -1   0   6  479.30    5.34
   1   0  -5   53.93    1.80
  -1   0   5   61.82    1.93
   1   0  -4  476.41    4.42
  -1   0   4  469.62    4.15
  -1   0   4  461.24    4.45
   1   0  -4  456.66    4.14
   1   0  -3  637.08    4.38
  -1   0   3  650.44    4.43
   1   0  -2   26.22    1.00
   1   0  -2   29.12    0.98
   1   0  -1   47.93    0.71
  -1   0   1   44.42    1.06
   1   0   0   12.31    0.64
  -1   0   0   11.16    0.33
  -1   0   0   11.31    0.66
   1   0   1  176.23    1.87
   1   0   1  170.86    1.89
  -1   0  -1  173.74    1.90
   1   0   2  246.48    2.93
  -1   0  -2  242.25    2.52
   1   0   3   18.79    1.35
  -1   0  -3   18.69    1.05
   1   0   3   20.97    1.11
   1   0   4  239.82    3.27
  -1   0  -4  240.19    4.00
   1   0   5   24.85    1.57
   1   0   5   24.78    0.51
   1   0   6   32.25    0.59
   1   0   6   31.97    1.84
   1   0   7    0.79    0.40
   1   0   7    0.11    1.52
   1   0   7    0.40    1.16
   1   0   8    6.67    1.76
   1   0   8    5.81    1.43
   1   0   8    5.00    0.47
   1   0   9   12.60    1.76
   1   0   9   12.54    2.19
   1   0  10   42.78    2.82
   1   0  10   54.37    0.78
  -1   0 -10   47.06    3.33
   1   0  10   48.57    3.11
   1   0  10   54.03    0.80
   1   0  11    4.88    0.64
   1   0  11    4.20    0.51
   1   0  11    4.80    0.48
   1   0  12    9.80    0.51
   1   0  12    9.69    0.68
   1   0  13    0.10    0.54
   1   0  14    0.46    0.42
  -1  -1  14    3.35    0.50
  -1  -1  14    2.94    0.46
  -1  -1  13    0.00    0.46
  -1  -1  12    0.36    0.47
  -1  -1  11   43.58    0.73
   1   1 -11   41.30    2.89
   1   1 -10    5.75    2.12
  -1  -1  10    5.66    1.64
  -1  -1   9   36.58    2.33
   1   1  -9   39.97    2.76
   1   1  -8  141.13    3.89
  -1  -1   8  140.21    3.62
   1   1  -7    8.20    0.34
  -1  -1   7    7.09    1.38
   1   1  -7    8.18    1.54
  -1  -1   6   50.29    1.98
   1   1  -6   47.56    0.52
  -1  -1   5  123.48    2.57
  -1  -1   4   41.02    1.68
   1   1  -4   38.88    1.65
   1   1  -4   36.68    1.17
  -1  -1   3  762.85    3.27
   1   1  -3  768.82    5.10
  -1  -1   3  754.05    4.14
  -1  -1   3  766.61    5.04
   1   1  -3  765.37    4.17
   1   1  -2  251.80    2.39
  -1  -1   2  247.03    2.39
  -1  -1   2  252.47    2.38
  -1  -1   1  662.61    3.92
   1   1  -1  657.45    3.74
  -1  -1   1  659.15    2.92
   1   1   0    2.28    0.63
  -1  -1   0    2.95    0.54
  -1  -1   0    2.26    0.74
   1   1   0    1.85    0.47
   1   1   1   73.99    1.67
  -1  -1  -1   75.01    1.64
  -1  -1  -1   72.88    1.14
  -1  -1  -1   72.98    1.74
  -1  -1  -2  344.58    3.76
  -1  -1  -2  337.95    3.73
   1   1   3  105.13    2.33
   1   1   3  109.83    2.02
  -1  -1  -3  107.30    2.42
  -1  -1  -3  112.58    2.80
  -1  -1  -3  109.78    2.63
   1   1   4  525.25    4.79
   1   1   4  513.21    1.54
   1   1   5   12.18    1.62
   1   1   5   11.45    1.26
   1   1   5   12.17    0.47
   1   1   5   12.37    0.38
   1   1   6  121.76    3.46
   1   1   6  124.21    3.10
   1   1   6  123.23    1.01
   1   1   7    7.62    0.51
   1   1   7    8.36    1.34
   1   1   7    7.75    1.72
  -1  -1  -8    8.95    1.97
   1   1   8    7.36    1.95
   1   1   8    9.82    1.72
  -1  -1  -9   67.40    3.60
   1   1   9   60.66    3.09
  -1  -1 -10   14.23    3.15
   1   1  10   14.09    0.69
   1   1  10   15.11    0.58
   1   1  10   14.69    2.91
   1   1  11    0.76    0.61
   1   1  12    1.84    0.61
   1   1  13    0.83    0.51
   1   1  14    1.20    0.38
  -1  -2  15    3.12    0.40
  -1  -2  14    4.06    0.48
  -1  -2  14    4.43    0.41
  -1  -2  13   10.74    0.52
  -1  -2  13   10.88    0.56
  -1  -2  12   13.29    0.57
  -1  -2  12   14.50    0.54
  -1  -2  11   12.26    1.91
   1   2 -11   16.59    2.66
   1   2 -10   -0.23    2.10
  -1  -2  10   -0.47    1.54
  -1  -2   9    2.55    1.30
   1   2  -9    1.90    1.76
  -1  -2   8    2.55    1.33
   1   2  -8    3.06    0.34
   1   2  -8    3.97    1.50
  -1  -2   7    2.48    1.19
   1   2  -7    2.57    0.32
   1   2  -6    0.64    0.30
  -1  -2   6    0.02    1.00
  -1  -2   5    5.27    1.06
   1   2  -5    5.18    0.30
  -1  -2   4  333.93    2.86
   1   2  -4  338.34    4.64
  -1  -2   4  327.19    3.84
   1   2  -4  338.95    4.20
  -1  -2   4  349.04    3.59
   1   2  -4  351.03    2.97
   1   2  -3   29.59    1.15
  -1  -2   3   28.55    1.35
   1   2  -3   29.17    1.53
  -1  -2   3   28.69    1.10
  -1  -2   2  190.20    3.00
  -1  -2   2  197.70    2.60
  -1  -2   2  186.54    1.60
   1   2  -2  195.88    2.56
  -1  -2   2  191.31    2.56
  -1  -2   1  718.39    5.34
  -1  -2   1  733.18    5.14
   1   2   0    7.40    0.45
  -1  -2   0    8.16    1.09
  -1  -2   0    8.90    1.13
  -1  -2  -1   54.83    1.90
  -1  -2  -1   53.10    1.89
  -1  -2  -1   51.41    1.87
   1   2   1   50.73    1.85
  -1  -2  -2  182.02    3.40
  -1  -2  -2  183.92    3.45
   1   2   2  181.79    2.87
   1   2   2  174.72    3.41
  -1  -2  -2  185.57    3.54
   1   2   3    9.72    1.37
   1   2   3   10.02    0.38
   1   2   3    9.72    0.39
   1   2   3    8.54    0.89
   1   2   4  289.92    1.15
   1   2   4  290.83    4.43
   1   2   4  283.72    3.59
   1   2   5   10.80    0.48
   1   2   5   11.00    0.43
   1   2   5   11.62    1.69
   1   2   5   11.91    1.26
   1   2   6  119.70    0.90
   1   2   6  116.94    3.63
   1   2   6  120.99    1.06
  -1  -2  -7    0.86    1.92
   1   2   7    0.22    1.70
   1   2   8   45.63    2.98
  -1  -2  -8   44.47    3.04
   1   2   9    1.05    0.45
   1   2   9    1.20    0.57
  -1  -2  -9    0.62    3.12
   1   2  10   28.57    0.80
   1   2  11    0.48    0.59
   1   2  12    0.57    0.56
   1   2  13    0.09    0.45
  -1  -3  15    3.91    0.37
  -1  -3  15    3.56    0.39
  -1  -3  14   63.06    0.81
  -1  -3  14   67.33    0.80
  -1  -3  13   41.47    0.75
  -1  -3  13   43.97    0.74
  -1  -3  12    7.88    0.51
  -1  -3  12    7.96    0.51
  -1  -3  11    0.33    0.42
  -1  -3  11    0.63    1.94
   1   3 -11    1.83    2.93
  -1  -3  10    2.15    1.66
   1   3 -10    0.28    2.35
   1   3  -9   49.84    2.76
   1   3  -9   50.68    0.71
  -1  -3   9   45.51    2.52
   1   3  -8   20.36    1.78
   1   3  -8   23.25    0.52
  -1  -3   8   17.68    1.74
  -1  -3   7    1.47    1.11
   1   3  -7    2.31    0.35
   1   3  -6   87.80    0.73
  -1  -3   6   90.41    2.54
   1   3  -5  345.47    1.24
  -1  -3   5  343.74    4.11
  -1  -3   4   19.07    1.47
  -1  -3   4   20.61    1.44
   1   3  -4   20.46    0.38
  -1  -3   4   17.57    0.97
  -1  -3   4   20.29    1.13
  -1  -3   3   24.29    1.24
  -1  -3   3   23.28    1.46
  -1  -3   3   23.00    1.36
   1   3  -3   23.78    1.62
  -1  -3   2  805.94    6.14
  -1  -3   2  798.00    6.05
   1   3  -2  797.26    6.76
  -1  -3   2  808.29    6.90
  -1  -3   1  130.89    3.01
   1   3  -1  123.28    2.85
   1   3  -1  128.57    2.34
  -1  -3   1  131.02    2.81
  -1  -3   0    2.70    1.12
   1   3   0    3.09    1.06
   1   3   0    2.24    0.85
  -1  -3   0    1.33    1.00
   1   3   0    2.11    0.83
  -1  -3   0    2.62    1.05
   1   3   1   40.55    0.49
   1   3   1   41.03    1.59
   1   3   1   41.62    1.40
  -1  -3  -1   37.43    1.51
   1   3   2  108.23    2.14
   1   3   2  107.58    2.62
   1   3   2  103.29    0.73
   1   3   2  105.07    2.37
   1   3   3   27.86    0.52
   1   3   3   27.20    1.81
   1   3   4   36.05    2.13
   1   3   4   36.72    0.59
   1   3   5   12.51    0.48
   1   3   5   11.80    1.76
   1   3   6    4.16    1.69
   1   3   6    4.90    0.46
   1   3   7  137.87    1.11
   1   3   7  130.51    4.31
   1   3   8   19.99    2.59
   1   3   8   22.14    0.75
   1   3   9   47.79    0.94
   1   3  10   32.84    0.84
   1   3  10   35.19    0.84
   1   3  11   -0.02    0.55
   1   3  12    1.89    0.49
  -1  -4  15    0.01    0.35
  -1  -4  15   -0.08    0.33
  -1  -4  14    8.48    0.50
  -1  -4  14    8.14    0.47
  -1  -4  13    9.04    0.50
  -1  -4  13    8.83    0.52
  -1  -4  12    3.53    0.45
  -1  -4  12    3.99    0.48
  -1  -4  11    0.94    0.39
   1   4 -11    1.06    0.42
  -1  -4  11   -0.03    2.19
  -1  -4  10    8.97    1.81
   1   4 -10   11.63    0.52
   1   4  -9   55.80    0.77
  -1  -4   9   44.17    2.59
  -1  -4   8   79.28    2.89
   1   4  -8   87.54    0.87
   1   4  -7    0.18    0.35
  -1  -4   7    0.85    1.13
   1   4  -6    0.25    0.32
  -1  -4   6   -0.39    1.22
  -1  -4   6    0.00    1.04
  -1  -4   5   15.27    1.57
   1   4  -5   14.95    0.40
  -1  -4   4    3.70    1.18
   1   4  -4    3.21    0.30
   1   4  -3  321.87    1.11
  -1  -4   3  329.05    4.32
   1   4  -2  110.03    2.58
  -1  -4   2  109.34    2.57
   1   4  -2  102.79    0.65
  -1  -4   1   34.75    1.62
   1   4  -1   34.35    0.49
   1   4  -1   34.00    1.66
   1   4   0    5.48    0.39
   1   4   0    5.62    1.08
  -1  -4   0    5.73    1.08
   1   4   0    5.44    1.10
   1   4   1    0.44    0.97
   1   4   1    0.71    0.38
  -1  -4  -1   -0.19    1.01
   1   4   1    1.32    0.98
   1   4   2   31.15    1.78
   1   4   2   33.47    1.59
  -1  -4  -2   30.40    1.68
   1   4   2   32.62    0.57
   1   4   3   44.74    0.65
   1   4   4    5.60    0.46
   1   4   4    3.57    1.50
   1   4   5    0.08    0.43
   1   4   5   -0.27    1.84
   1   4   6   80.78    0.92
   1   4   6   76.06    3.47
   1   4   7  616.24    2.33
   1   4   8   16.68    0.73
   1   4   9   32.09    0.83
   1   4   9   33.42    0.79
   1   4  10    0.58    0.59
   1   4  10    0.26    0.53
   1   4  11   19.15    0.59
   1   4  12    3.00    0.36
  -1  -5  15    9.74    0.42
  -1  -5  14    5.20    0.48
  -1  -5  13   10.33    0.54
  -1  -5  12   48.86    0.79
   1   5 -12   42.06    0.79
  -1  -5  11    3.73    0.46
  -1  -5  11    2.05    2.56
   1   5 -11    2.78    0.43
   1   5 -10    0.50    0.41
  -1  -5  10    0.07    2.10
   1   5  -9    0.43    0.38
   1   5  -8    2.64    0.41
   1   5  -7    1.06    0.38
  -1  -5   7    1.08    1.43
  -1  -5   6    7.16    1.49
   1   5  -6    7.57    0.40
  -1  -5   5   28.90    1.95
   1   5  -5   26.64    0.51
   1   5  -4    1.81    0.32
  -1  -5   4    2.18    1.26
   1   5  -4    1.95    1.23
   1   5  -3    0.51    0.28
  -1  -5   3    0.06    1.18
   1   5  -3    0.70    1.24
   1   5  -3    1.17    0.34
   1   5  -2    6.09    0.38
  -1  -5   2    6.44    1.28
   1   5  -2    6.02    1.31
   1   5  -1  155.68    3.45
  -1  -5   1  158.85    3.40
   1   5  -1  152.93    0.92
   1   5  -1  156.97    3.51
  -1  -5   0  244.65    4.21
   1   5   0  241.71    4.31
   1   5   0  232.89    1.17
   1   5   1   98.10    0.85
  -1  -5  -1   95.53    2.93
   1   5   1   98.47    2.99
   1   5   1   96.43    2.67
   1   5   2   52.93    0.72
   1   5   3    6.38    0.49
   1   5   4    1.11    0.46
   1   5   5    0.67    0.47
   1   5   6  103.42    1.12
   1   5   6  104.22    1.09
   1   5   6  106.42    1.18
   1   5   7  640.35    2.64
   1   5   7  646.58    2.46
   1   5   7  646.16    2.49
   1   5   8    7.36    0.58
   1   5   8    7.88    0.65
   1   5   9    7.94    0.64
  -1  -6  15    9.83    0.41
  -1  -6  14   19.16    0.55
  -1  -6  13    1.14    0.48
  -1  -6  12   26.70    0.68
  -1  -6  11   13.13    0.61
   1   6 -11   12.53    0.55
   1   6 -10    0.74    0.43
  -1  -6  10    0.91    0.45
   1   6  -9   38.49    0.72
   1   6  -8    1.29    0.43
   1   6  -7    1.51    0.40
   1   6  -7   -0.70    1.59
  -1  -6   7    0.77    1.56
   1   6  -6  289.44    1.49
   1   6  -6  296.09    5.29
   1   6  -5   18.53    0.49
   1   6  -5   17.95    1.74
  -1  -6   5   17.17    1.89
  -1  -6   4  133.42    3.72
   1   6  -4  127.68    3.52
   1   6  -4  127.33    0.90
  -1  -6   3   55.71    2.47
   1   6  -3   51.93    2.48
   1   6  -2   82.29    0.77
   1   6  -2   82.48    2.97
  -1  -6   2   81.56    2.92
   1   6  -2   84.28    3.03
   1   6  -1   26.36    2.03
   1   6  -1   32.02    0.59
  -1  -6   1   27.73    1.91
  -1  -6   0  497.69    6.55
   1   6   0  482.90    6.02
   1   6   0  504.10    6.83
   1   6   0  482.88    1.82
   1   6   1  510.59    1.95
   1   6   1  515.30    7.06
   1   6   2    5.46    0.51
   1   6   3   33.75    0.73
   1   6   4    5.26    0.53
   1   6   5   14.19    0.62
   1   6   5   13.87    0.71
   1   6   5   13.42    0.64
   1   6   5   15.85    0.67
   1   6   6  117.46    1.17
   1   6   6  116.36    1.22
   1   6   6  119.76    1.21
   1   6   7   74.33    1.00
   1   6   7   75.51    1.04
   1   6   8    0.16    0.54
   1   6   8    0.32    0.48
   1   6   9    8.53    0.55
  -1  -7  15    1.51    0.30
  -1  -7  14   -0.47    0.30
  -1  -7  14    0.10    0.39
  -1  -7  13    9.80    0.51
  -1  -7  12   23.37    0.65
   1   7 -12   21.34    0.66
  -1  -7  11   72.06    1.00
   1   7 -11   63.91    0.95
  -1  -7  10    3.23    0.51
   1   7 -10    3.05    0.44
  -1  -7   9    2.47    0.49
   1   7  -9    2.47    0.46
   1   7  -8    0.62    0.41
  -1  -7   7   29.80    2.57
   1   7  -7   31.86    2.22
   1   7  -7   31.44    0.66
   1   7  -6   82.98    3.24
  -1  -7   6   84.39    3.66
   1   7  -6   83.82    0.90
   1   7  -5    5.25    0.39
   1   7  -5    5.98    1.51
  -1  -7   5    6.14    1.80
   1   7  -4   33.43    2.24
  -1  -7   4   31.19    2.36
   1   7  -4   31.41    2.23
  -1  -7   3  103.60    3.65
   1   7  -3  100.47    3.62
  -1  -7   2   15.94    1.88
   1   7  -2   14.06    0.50
   1   7  -2   11.71    1.82
   1   7  -1   18.15    2.02
  -1  -7   1   19.86    1.99
   1   7  -1   19.92    0.58
   1   7   0   67.40    3.19
   1   7   0   68.49    0.86
   1   7   1  105.02    1.05
   1   7   2    2.04    0.51
   1   7   3   55.58    0.88
   1   7   3   54.53    0.89
   1   7   4   40.62    0.80
   1   7   4   40.27    0.85
   1   7   5    0.23    0.47
   1   7   5    0.16    0.58
   1   7   6    4.48    0.57
   1   7   6    4.25    0.60
   1   7   7   10.37    0.58
   1   7   7   10.78    0.58
   1   7   8   -0.03    0.42
   1   7   8    0.08    0.44
  -1  -8  14    0.53    0.33
  -1  -8  14    0.18    0.27
  -1  -8  13    2.89    0.43
  -1  -8  12   64.61    0.82
   1   8 -12   64.56    0.87
   1   8 -11   -0.03    0.51
  -1  -8  10   13.88    0.63
   1   8 -10   13.43    0.66
  -1  -8   9   21.66    0.67
   1   8  -9   20.91    0.63
   1   8  -9   20.36    0.70
  -1  -8   8    5.26    0.51
   1   8  -8    5.22    0.44
   1   8  -8    4.86    0.57
  -1  -8   7   27.32    0.69
  -1  -8   7   29.20    2.64
   1   8  -7   28.37    0.70
   1   8  -7   28.80    0.66
   1   8  -7   27.68    0.72
   1   8  -6  104.96    4.06
  -1  -8   6  114.31    4.30
   1   8  -5   38.44    2.61
  -1  -8   5   35.29    2.67
  -1  -8   4   19.60    2.16
   1   8  -4   16.31    2.04
   1   8  -3    1.28    1.85
  -1  -8   3    0.06    2.14
   1   8  -2    0.57    1.91
  -1  -8   2   -0.51    2.24
   1   8  -1   35.75    0.72
   1   8  -1   32.29    2.60
   1   8   0   37.19    0.74
   1   8   0   26.82    2.71
   1   8   1  176.67    1.38
   1   8   1  174.32    1.36
   1   8   2    0.03    0.48
   1   8   2    0.21    0.46
   1   8   2   -0.06    0.53
   1   8   3    2.59    0.49
   1   8   3    2.47    0.57
   1   8   4    0.71    0.57
   1   8   5    7.38    0.61
   1   8   6    1.01    0.50
   1   8   7   14.92    0.52
  -1  -9  13   26.70    0.48
   1   9 -13   27.36    0.50
   1   9 -12   24.37    0.60
  -1  -9  12   22.55    0.52
   1   9 -11    5.47    0.54
   1   9 -10    0.18    0.52
   1   9  -9    1.01    0.53
   1   9  -8    0.33    0.52
  -1  -9   8    0.37    0.45
   1   9  -8    0.28    0.49
   1   9  -7    0.71    0.52
   1   9  -7    0.97    0.52
   1   9  -6    6.12    0.60
   1   9  -6    7.68    0.57
   1   9  -5   27.02    0.68
   1   9  -5   27.66    0.74
   1   9  -4    0.12    0.52
  -1  -9   4    0.00    2.95
   1   9  -3    5.60    0.56
   1   9  -2    2.65    0.53
   1   9  -1   41.84    0.84
   1   9  -1   38.99    0.80
   1   9   0    0.42    0.48
   1   9   0   -0.49    0.51
   1   9   1   -0.04    0.51
   1   9   1    0.06    0.49
   1   9   2   -0.05    0.52
   1   9   2    0.07    0.45
   1   9   3   -0.16    0.52
   1   9   4    1.02    0.51
   1   9   5    3.27    0.47
   1   9   6    0.03    0.38
  -1 -10  12   24.22    0.49
   1  10 -12   26.03    0.51
   1  10 -11    0.03    0.42
   1  10 -10    0.89    0.47
   1  10  -9    1.15    0.49
   1  10  -8    0.38    0.49
   1  10  -8    0.12    0.48
   1  10  -7    0.17    0.49
   1  10  -7    0.32    0.52
   1  10  -6    4.13    0.51
   1  10  -6    4.53    0.51
   1  10  -6    4.26    0.59
   1  10  -5    0.32    0.49
   1  10  -5   -0.21    0.58
   1  10  -4   29.08    0.76
   1  10  -4   30.25    0.75
   1  10  -3   14.15    0.64
   1  10  -3   12.68    0.66
   1  10  -2    2.23    0.54
   1  10  -2    2.13    0.54
   1  10  -1   16.70    0.61
   1  10  -1   18.00    0.66
   1  10   0    3.46    0.51
   1  10   1    0.55    0.44
   1  10   2   18.00    0.57
   1  10   3    6.14    0.47
   1  10   4    1.57    0.38
   1  11 -11    2.98    0.32
   1  11 -10    0.09    0.37
   1  11  -9    3.33    0.41
   1  11  -8    1.42    0.41
   1  11  -7   -0.45    0.40
   1  11  -6    5.41    0.45
   1  11  -6    5.63    0.43
   1  11  -5   39.07    0.72
   1  11  -4   70.29    0.89
   1  11  -3    2.41    0.50
   1  11  -2    8.40    0.55
   1  11  -1    0.39    0.44
   1  11   0    7.28    0.46
   1  11   1   11.50    0.42
   1  12  -6   19.12    0.44
   1  12  -5  149.89    0.97
   1  12  -4  127.27    0.94
   1  12  -3    0.99    0.37
   1  12  -2    2.21    0.37
  -2  12   0    8.56    0.39
  -2  12  -1    0.06    0.33
  -2  12  -1    0.10    0.37
  -2  12  -2    2.45    0.40
  -2  12  -3   10.38    0.46
  -2  12  -4    2.87    0.38
  -2  12  -4    3.13    0.33
  -2  12  -5    1.13    0.33
  -2  12  -6    2.34    0.34
  -2  12  -7    0.15    0.29
  -2  11   3    2.33    0.38
  -2  11   2    0.37    0.41
  -2  11   2    0.05    0.38
  -2  11   1    2.45    0.45
  -2  11   1    1.81    0.45
  -2  11   0    0.24    0.47
  -2  11  -1    9.37    0.57
  -2  11  -2    3.44    0.53
  -2  11  -3   32.75    0.71
  -2  11  -3   33.61    0.63
  -2  11  -4    0.05    0.45
  -2  11  -4   -0.08    0.41
  -2  11  -5    0.72    0.44
  -2  11  -6   10.92    0.52
  -2  11  -7    0.16    0.43
  -2  11  -8   28.63    0.58
  -2  11  -9    1.50    0.35
  -2  10   5   21.39    0.54
  -2  10   4    4.80    0.48
  -2  10   3    7.95    0.56
  -2  10   3    8.28    0.50
  -2  10   2    6.42    0.55
  -2  10   1    7.42    0.58
  -2  10   0    4.53    0.60
  -2  10  -1   57.60    0.96
  -2  10  -2   62.70    0.98
  -2  10  -2   61.04    0.84
  -2  10  -3    7.80    0.59
  -2  10  -3    8.23    0.55
  -2  10  -4    9.09    0.56
  -2  10  -4    9.19    0.58
  -2  10  -5   40.87    0.77
  -2  10  -6    0.99    0.52
  -2  10  -7    7.99    0.56
   2 -10   8    3.65    0.41
  -2  10  -8    4.18    0.50
   2 -10   9   -0.09    0.36
  -2  10  -9   -0.38    0.42
   2 -10  10    0.65    0.33
  -2  10 -10    0.10    0.36
   2 -10  11    0.08    0.29
  -2   9   7    3.69    0.39
  -2   9   6   23.34    0.58
  -2   9   6   24.17    0.58
  -2   9   5    4.32    0.49
  -2   9   5    4.03    0.50
  -2   9   4   23.67    0.71
  -2   9   3    0.09    0.50
  -2   9   3    0.45    0.52
  -2   9   2    3.31    0.55
  -2   9   1   33.60    0.80
  -2   9   0   18.03    0.71
  -2   9  -1  120.31    1.25
  -2   9  -1  119.19    1.10
  -2   9  -2   46.12    2.94
  -2   9  -2   42.73    0.86
  -2   9  -2   44.76    0.79
   2  -9   3   -1.14    2.43
  -2   9  -3    0.43    0.50
  -2   9  -3    0.89    0.49
  -2   9  -4    5.68    0.55
  -2   9  -4    4.57    0.51
   2  -9   4    4.53    2.39
  -2   9  -5   29.05    0.64
  -2   9  -5   28.02    0.72
  -2   9  -6   10.96    0.51
  -2   9  -6   11.23    0.60
   2  -9   7   51.36    0.80
  -2   9  -7   51.66    0.85
   2  -9   8   11.53    0.53
  -2   9  -8   11.55    0.59
   2  -9   9   25.75    0.63
  -2   9  -9   25.29    0.64
   2  -9  10   -0.03    0.41
   2  -9  10    0.17    0.42
  -2   9 -10    0.18    0.41
   2  -9  11    0.49    0.38
   2  -9  11    0.65    0.38
   2  -9  12    3.32    0.33
   2  -9  12    3.41    0.36
  -2   8   9    1.45    0.37
  -2   8   8    0.07    0.44
  -2   8   7    1.65    0.50
  -2   8   6    0.79    0.51
  -2   8   6    0.90    0.57
  -2   8   6    0.62    0.48
  -2   8   5   26.62    0.75
  -2   8   5   27.39    0.77
  -2   8   4   81.24    1.04
  -2   8   4   79.56    0.97
  -2   8   3   -0.20    0.50
  -2   8   3    0.24    0.47
  -2   8   3    0.13    0.52
   2  -8  -2   25.69    2.91
  -2   8   2   25.53    2.42
  -2   8   2   30.61    0.74
  -2   8   2   30.53    0.71
  -2   8   1    2.07    2.12
   2  -8  -1    1.24    2.20
   2  -8   0   68.47    3.68
  -2   8   0   61.28    3.21
  -2   8  -1   31.89    2.48
   2  -8   1   32.92    2.84
  -2   8  -1   33.95    2.39
  -2   8  -2   39.33    2.63
   2  -8   2   47.57    3.05
  -2   8  -3   28.61    2.34
   2  -8   3   30.92    2.53
  -2   8  -4   20.48    2.22
   2  -8   4   23.74    2.29
  -2   8  -4   21.40    0.56
   2  -8   5   27.20    2.47
  -2   8  -5   24.65    0.62
   2  -8   6    3.50    2.39
  -2   8  -6    5.76    0.53
  -2   8  -6    5.55    0.46
   2  -8   7   56.83    0.90
   2  -8   7   55.42    3.17
  -2   8  -7   55.44    0.84
  -2   8  -7   54.14    0.85
  -2   8  -8    2.45    0.51
  -2   8  -8    2.29    0.41
   2  -8   8    1.75    0.45
   2  -8   8    2.39    0.51
  -2   8  -9    3.18    0.51
   2  -8   9    3.14    0.48
   2  -8   9    3.00    0.53
   2  -8  10    6.59    0.53
   2  -8  10    6.42    0.57
   2  -8  11    5.93    0.52
   2  -8  11    5.60    0.48
   2  -8  12    4.11    0.46
   2  -8  12    4.83    0.40
   2  -8  13    4.31    0.39
  -2   7  10    1.78    0.42
  -2   7   9   14.00    0.61
  -2   7   8    0.97    0.55
  -2   7   7    7.57    0.62
  -2   7   7    8.24    0.63
  -2   7   6    0.36    0.57
  -2   7   6    0.41    0.54
  -2   7   6   -0.04    0.50
  -2   7   6    0.33    0.47
  -2   7   5   10.32    0.61
  -2   7   5   10.05    0.57
  -2   7   5   10.36    0.62
  -2   7   4    0.78    0.51
   2  -7  -4    1.87    2.35
  -2   7   4    0.74    0.48
  -2   7   4    0.28    0.52
  -2   7   3  101.22    3.91
   2  -7  -3   94.28    4.25
  -2   7   2    6.14    1.75
   2  -7  -2    8.58    1.86
  -2   7   2    7.31    0.50
  -2   7   1   42.65    2.64
   2  -7  -1   43.75    2.96
   2  -7   0    0.17    1.60
  -2   7   0   -0.22    1.59
   2  -7   1    1.16    1.60
  -2   7  -1    0.98    1.52
   2  -7   2   55.86    2.92
  -2   7  -2   53.47    2.71
  -2   7  -2   52.11    0.67
   2  -7   3   15.77    1.93
  -2   7  -3   15.58    1.67
  -2   7  -3   15.08    0.46
  -2   7  -4    0.58    0.37
  -2   7  -4    1.78    1.75
   2  -7   4    0.29    1.66
  -2   7  -5    0.79    0.39
   2  -7   5    2.62    1.75
  -2   7  -6    9.22    0.50
   2  -7   6   10.45    1.99
  -2   7  -7    1.54    0.43
   2  -7   7    0.05    2.20
  -2   7  -8   16.80    0.59
   2  -7   9   41.08    0.77
  -2   7  -9   42.25    0.78
   2  -7  10    0.21    0.45
   2  -7  11   16.09    0.56
   2  -7  11   14.98    0.53
   2  -7  12   17.52    0.51
   2  -7  12   17.55    0.52
   2  -7  13   -0.12    0.33
   2  -7  13   -0.03    0.40
   2  -7  13    0.33    0.27
   2  -7  14    6.45    0.38
  -2   6  11   36.05    0.64
  -2   6  10    5.58    0.56
  -2   6   9    4.02    0.60
  -2   6   8    1.61    0.58
  -2   6   8    1.19    0.55
  -2   6   7   38.11    0.84
  -2   6   7   36.67    0.77
  -2   6   7   37.24    0.82
  -2   6   6    7.77    0.60
  -2   6   6    7.33    0.57
  -2   6   6    8.07    0.60
   2  -6  -6    7.64    2.39
   2  -6  -5    1.45    2.03
  -2   6   5    1.21    0.49
   2  -6  -4   20.21    2.44
  -2   6   4   25.90    0.66
   2  -6  -3   -0.16    1.62
  -2   6   3    0.06    0.43
  -2   6   3   -0.85    1.63
   2  -6  -2   10.34    1.89
  -2   6   2   11.32    0.49
  -2   6   2   10.99    1.73
   2  -6  -1   54.25    2.90
  -2   6   1   57.61    2.63
  -2   6   1   57.30    0.68
   2  -6   0    0.03    1.29
  -2   6   0    0.57    1.22
  -2   6  -1   65.61    0.67
   2  -6   1   63.63    2.76
  -2   6  -1   62.55    2.71
   2  -6   2    1.18    1.24
  -2   6  -2    2.27    0.34
  -2   6  -2    1.34    1.25
  -2   6  -3    0.38    1.36
  -2   6  -3    0.22    0.34
   2  -6   4   12.59    1.67
  -2   6  -4   11.38    1.52
  -2   6  -4   11.85    0.44
   2  -6   5    6.22    1.59
  -2   6  -5    5.71    0.42
  -2   6  -6   21.73    0.56
   2  -6   6   20.03    1.97
   2  -6   7   13.24    1.97
  -2   6  -7   12.70    0.50
  -2   6  -8   37.19    0.73
   2  -6   9  697.57    2.57
  -2   6  -9  700.80    2.62
   2  -6  10  208.51    1.46
   2  -6  10  206.55    1.37
  -2   6 -10  206.74    1.47
   2  -6  11    1.95    0.46
   2  -6  11    1.68    0.42
   2  -6  12   -0.09    0.43
   2  -6  12   -0.36    0.35
   2  -6  13    4.48    0.41
   2  -6  14    5.32    0.35
   2  -6  14    4.37    0.40
  -2   5  12   -0.06    0.39
  -2   5  12    0.14    0.40
  -2   5  11    0.60    0.50
  -2   5  10    0.10    0.57
  -2   5   9    0.60    0.58
  -2   5   8   38.52    0.78
  -2   5   8   38.09    0.84
  -2   5   8   37.17    0.80
  -2   5   7   41.81    0.81
   2  -5  -7   29.38    2.97
   2  -5  -6    6.09    1.95
  -2   5   6    9.20    0.57
   2  -5  -5    6.49    1.89
  -2   5   5    9.18    0.55
   2  -5  -4   10.11    1.85
  -2   5   4   12.56    0.54
   2  -5  -3   75.60    3.09
  -2   5   3   81.15    0.82
   2  -5  -2  145.68    3.87
  -2   5   2  142.30    0.97
  -2   5   2  143.18    3.55
  -2   5   1    0.57    1.27
  -2   5   1    0.82    0.35
   2  -5  -1    0.57    1.27
  -2   5   0   71.18    2.54
   2  -5   0   74.88    2.73
  -2   5  -1   22.96    1.65
   2  -5   1   22.91    1.74
  -2   5  -2  132.42    3.13
  -2   5  -2  136.37    0.88
   2  -5   2  140.15    3.43
  -2   5  -3  392.44    1.52
  -2   5  -3  392.95    5.11
   2  -5   4   50.69    2.26
  -2   5  -4   50.99    0.65
   2  -5   5    0.92    1.25
  -2   5  -5    1.80    0.36
  -2   5  -6    4.69    0.40
   2  -5   6    4.05    1.45
  -2   5  -7    0.73    0.37
   2  -5   7    0.89    1.74
   2  -5   7    0.09    1.63
  -2   5  -8   -0.05    0.39
   2  -5   8   -0.45    1.94
  -2   5  -9  409.39    1.97
   2  -5   9  386.86    6.90
   2  -5  10  296.20    1.64
   2  -5  10  301.95    1.70
   2  -5  11    4.85    0.50
   2  -5  11    4.59    0.45
   2  -5  12    7.72    0.52
   2  -5  13    5.82    0.46
   2  -5  14    4.42    0.38
  -2   4  13    2.89    0.42
  -2   4  12    2.14    0.50
  -2   4  11   16.20    0.69
  -2   4  10    1.64    0.58
  -2   4   9   12.78    0.60
  -2   4   9   12.23    0.67
   2  -4  -8   51.91    3.44
  -2   4   8   71.13    0.96
   2  -4  -7    9.88    2.35
  -2   4   7   10.43    0.58
   2  -4  -7    8.12    1.89
  -2   4   6    0.84    0.48
   2  -4  -6    0.85    1.54
   2  -4  -6   -0.17    1.96
  -2   4   5    0.52    0.45
   2  -4  -5   -0.68    1.68
   2  -4  -5   -0.61    1.29
   2  -4  -4    8.69    1.58
  -2   4   4   10.31    0.50
   2  -4  -4    9.86    1.61
  -2   4   3   22.16    1.78
   2  -4  -3   23.06    1.83
  -2   4   3   24.61    0.55
  -2   4   3   25.48    1.90
   2  -4  -3   23.51    1.83
   2  -4  -2    1.16    1.20
  -2   4   2    1.85    1.30
  -2   4   2    1.49    0.37
   2  -4  -2    1.84    1.27
  -2   4   2    1.37    1.25
  -2   4   1  109.08    2.73
  -2   4   1  102.07    2.72
  -2   4   1  102.89    0.70
  -2   4   1  103.79    2.63
   2  -4  -1  107.04    2.92
   2  -4  -1  110.46    2.51
  -2   4   0   46.49    1.90
   2  -4   0   53.28    2.11
  -2   4   0   50.48    1.92
   2  -4   0   49.45    1.75
  -2   4   0   52.44    1.96
   2  -4   1    5.43    1.24
  -2   4  -1    4.74    1.03
   2  -4   1    5.58    1.12
  -2   4  -1    5.30    1.05
  -2   4  -2  190.33    3.14
   2  -4   2  191.42    3.52
   2  -4   3 1065.61    2.14
  -2   4  -3 1070.23    7.04
   2  -4   4  477.26    5.19
  -2   4  -4  475.22    1.58
   2  -4   4  472.90    1.49
  -2   4  -5    3.76    0.36
   2  -4   5    3.22    1.17
   2  -4   5    3.53    1.12
  -2   4  -6    0.10    0.33
   2  -4   6    0.47    1.36
   2  -4   6   -0.05    1.21
   2  -4   7   32.32    2.15
  -2   4  -7   39.20    0.61
  -2   4  -8   18.66    0.53
   2  -4   8   15.94    1.92
   2  -4   9  141.98    4.46
   2  -4  10    4.16    0.50
   2  -4  10    4.31    2.34
   2  -4  11    3.48    0.50
   2  -4  12    2.99    0.49
   2  -4  13    0.36    0.44
   2  -4  14    0.16    0.36
  -2   3  14    2.32    0.36
  -2   3  12    3.56    0.53
  -2   3  11    9.69    0.64
  -2   3  10   10.57    0.67
  -2   3  10   10.18    0.60
   2  -3  -9  255.30    6.31
  -2   3   9  245.87    5.95
  -2   3   8   44.05    2.88
   2  -3  -8   42.26    3.15
   2  -3  -7    9.55    1.96
  -2   3   7   12.64    0.56
   2  -3  -6   15.89    1.99
  -2   3   6   16.88    0.56
  -2   3   5   12.48    1.60
  -2   3   5   14.50    0.51
   2  -3  -5   15.08    1.78
  -2   3   4    6.04    1.47
  -2   3   4    7.10    0.44
   2  -3  -4    8.77    1.60
  -2   3   3   10.70    1.35
  -2   3   3   10.66    1.47
   2  -3  -3   10.56    1.45
  -2   3   2  282.01    3.71
   2  -3  -2  279.28    4.40
   2  -3  -2  271.00    3.65
  -2   3   2  264.04    4.33
   2  -3  -2  290.95    3.83
  -2   3   1    8.66    1.23
  -2   3   1    7.51    1.17
  -2   3   1    9.10    1.16
   2  -3  -1    8.41    1.15
   2  -3  -1   10.94    1.19
   2  -3  -1    8.70    1.17
  -2   3   0    3.48    0.97
   2  -3   0    3.44    0.99
  -2   3   0    3.40    0.90
  -2   3   0    3.83    0.99
   2  -3   0    3.23    1.05
  -2   3   0    3.15    0.83
   2  -3   0    3.29    1.01
   2  -3   0    3.24    1.01
  -2   3  -1   11.57    0.97
   2  -3   1   10.96    1.10
   2  -3   1   12.00    1.22
  -2   3  -1   11.05    1.14
   2  -3   1   11.21    1.11
   2  -3   1   11.78    1.20
  -2   3  -1   13.25    1.17
   2  -3   1   10.96    1.15
   2  -3   2   32.81    1.48
  -2   3  -2   33.40    1.60
   2  -3   2   34.86    1.73
   2  -3   2   33.15    1.36
   2  -3   3  401.88    1.26
   2  -3   3  410.79    4.36
  -2   3  -3  413.70    5.11
   2  -3   3  412.50    4.37
   2  -3   4   33.90    0.50
  -2   3  -4   34.24    0.49
   2  -3   5   26.15    0.49
  -2   3  -5   25.47    0.47
   2  -3   5   25.40    1.52
   2  -3   5   25.87    1.69
   2  -3   6   33.56    0.55
   2  -3   6   33.56    2.01
  -2   3  -6   33.74    0.53
   2  -3   7    4.59    0.40
  -2   3  -7    4.76    0.34
   2  -3   7    5.82    1.43
   2  -3   8   77.74    3.20
   2  -3   9    3.26    1.76
   2  -3  10    8.85    0.49
   2  -3  10    8.64    0.52
   2  -3  11   57.47    0.84
   2  -3  11   55.94    0.81
   2  -3  12    2.31    0.50
   2  -3  13    0.52    0.44
   2  -3  14    1.35    0.37
  -2   2  14   19.51    0.58
  -2   2  13    2.15    0.38
  -2   2  12   53.30    0.77
  -2   2  11    7.32    0.49
  -2   2  10   36.28    0.78
  -2   2  10   36.47    0.69
  -2   2  10   34.82    0.80
  -2   2   9    8.91    0.56
   2  -2  -9    6.89    2.30
  -2   2   8    0.82    0.46
   2  -2  -8    1.87    1.89
  -2   2   7   99.19    0.94
   2  -2  -7   98.80    3.58
  -2   2   7   98.25    2.98
   2  -2  -6   16.25    1.95
  -2   2   6   18.16    1.67
  -2   2   6   19.35    1.51
   2  -2  -5   20.65    1.92
  -2   2   5   20.63    1.36
  -2   2   5   20.14    1.67
  -2   2   4   40.89    1.87
   2  -2  -4   39.38    2.02
   2  -2  -3   74.42    2.37
  -2   2   3   83.54    2.23
   2  -2  -3   77.19    2.15
  -2   2   3   76.92    2.02
   2  -2  -3   79.08    2.29
   2  -2  -2    2.21    0.87
   2  -2  -2    1.59    0.89
   2  -2  -2    1.22    0.82
  -2   2   2    2.01    0.97
   2  -2  -2    1.78    1.12
  -2   2   2    1.91    1.03
   2  -2  -1  951.57    6.78
  -2   2   1  925.62    5.69
  -2   2   1  920.75    5.54
   2  -2  -1  961.65    6.27
   2  -2  -1  935.54    5.63
   2  -2   0  160.10    2.28
  -2   2   0  161.74    2.26
  -2   2   0  161.51    2.80
  -2   2  -1   15.34    0.97
   2  -2   1   16.31    1.20
   2  -2   1   14.32    1.12
  -2   2  -1   14.45    1.17
   2  -2   2  105.44    2.10
  -2   2  -2  106.84    2.20
  -2   2  -2  109.10    2.60
   2  -2   2  107.00    1.92
   2  -2   2  106.70    2.47
   2  -2   3 1015.80    5.82
   2  -2   3 1004.34    6.63
   2  -2   3 1014.66    4.95
  -2   2  -3 1008.88    7.79
   2  -2   4  136.55    0.82
   2  -2   4  141.67    2.54
   2  -2   4  141.02    2.49
   2  -2   4  139.46    2.92
  -2   2  -4  139.46    0.76
   2  -2   5   99.23    0.78
   2  -2   5   99.63    2.49
  -2   2  -5  100.55    0.70
   2  -2   5  101.63    2.76
   2  -2   6  182.18    1.10
   2  -2   6  177.91    3.60
   2  -2   6  179.26    3.90
   2  -2   7    1.90    1.85
   2  -2   7    3.57    0.41
   2  -2   7    3.96    1.38
   2  -2   8   32.16    2.31
   2  -2   8   34.24    2.35
   2  -2   8   35.30    0.68
   2  -2   9   20.64    1.98
   2  -2   9   21.68    0.63
   2  -2  10    0.53    0.43
   2  -2  10    0.48    0.45
   2  -2  10    0.59    0.56
   2  -2  10    1.02    2.19
   2  -2  11   44.24    0.88
   2  -2  11   46.58    0.78
   2  -2  11   46.74    0.79
   2  -2  12    4.08    0.59
   2  -2  12    3.92    0.51
   2  -2  13    1.98    0.43
   2  -2  13    1.77    0.48
   2  -2  14    1.11    0.41
  -2   1  15    3.90    0.37
  -2   1  14    5.44    0.41
  -2   1  13   10.89    0.52
  -2   1  12    3.43    0.48
   2  -1 -11   66.43    3.97
  -2   1  11   79.71    0.92
   2  -1 -10    0.06    2.37
  -2   1  10    0.40    2.14
  -2   1   9    2.77    1.66
   2  -1  -9    3.15    1.95
  -2   1   9    3.72    0.48
   2  -1  -8   58.97    3.15
  -2   1   8   58.83    2.67
  -2   1   7    0.67    1.12
   2  -1  -7    0.86    1.56
  -2   1   6   71.37    2.28
  -2   1   6   69.94    2.38
   2  -1  -6   67.91    2.74
  -2   1   5    1.79    1.10
  -2   1   4    0.72    1.03
   2  -1  -4   -0.16    0.98
   2  -1  -4   -0.01    0.94
   2  -1  -4    1.09    1.06
  -2   1   4    0.70    1.11
  -2   1   3  181.60    2.69
   2  -1  -3  183.38    3.25
   2  -1  -3  189.83    2.97
   2  -1  -2 1187.87    7.04
   2  -1  -2 1178.07    5.92
  -2   1   1  624.77    4.95
   2  -1  -1  628.87    4.90
  -2   1   0    9.26    1.03
  -2   1   0    9.18    0.43
   2  -1   0    8.52    0.77
  -2   1  -1    2.48    0.58
   2  -1   1    2.99    0.77
  -2   1  -1    2.84    0.81
   2  -1   1    2.65    0.70
   2  -1   2  589.81    4.39
  -2   1  -2  592.75    4.93
  -2   1  -2  606.75    5.49
   2  -1   2  592.23    4.59
  -2   1  -2  596.85    4.27
   2  -1   3  125.94    2.50
   2  -1   3  124.66    2.09
   2  -1   3  126.15    2.29
  -2   1  -3  128.41    2.82
  -2   1  -3  126.07    2.07
   2  -1   4  158.44    2.93
   2  -1   4  154.16    0.87
   2  -1   4  158.13    3.06
   2  -1   5   64.05    0.69
   2  -1   5   69.25    2.35
   2  -1   5   66.34    2.34
   2  -1   6    8.10    1.51
   2  -1   6    8.82    0.44
   2  -1   6    8.52    1.43
   2  -1   7    2.42    0.42
   2  -1   7    1.90    1.67
   2  -1   7    2.36    1.29
   2  -1   8    6.68    0.50
   2  -1   8    5.40    2.03
   2  -1   8    6.00    1.53
   2  -1   9   58.73    0.89
   2  -1   9   59.11    3.22
   2  -1   9   54.54    3.04
   2  -1  10   25.08    0.78
   2  -1  10   23.80    0.64
   2  -1  10   23.04    0.68
   2  -1  10   24.35    0.64
   2  -1  11   38.37    0.75
   2  -1  11   38.30    0.87
   2  -1  12   17.45    0.58
   2  -1  12   15.60    0.70
   2  -1  13   -0.03    0.49
   2  -1  14    4.60    0.41
  -2   0  15    7.41    0.39
  -2   0  15    7.19    0.43
  -2   0  14   39.63    0.67
  -2   0  13   28.05    0.66
  -2   0  12   20.84    0.63
   2   0 -11   10.81    2.75
  -2   0  11   10.56    2.27
  -2   0  11   14.85    0.57
  -2   0  10   17.40    2.01
   2   0 -10   21.10    2.53
  -2   0   9   -0.69    1.45
   2   0  -9    0.32    1.84
   2   0  -8   10.14    1.80
  -2   0   8    7.89    1.49
   2   0  -7   93.30    3.24
  -2   0   7  101.26    2.98
  -2   0   6   43.03    1.95
   2   0  -6   43.38    2.25
   2   0  -6   42.38    0.52
   2   0  -5   30.60    1.80
   2   0  -5   31.59    1.60
  -2   0   5   33.20    1.43
  -2   0   5   31.54    1.59
   2   0  -4  196.56    3.12
   2   0  -4  184.99    3.17
  -2   0   4  187.05    3.02
  -2   0   4  189.54    2.66
   2   0  -3  546.55    4.87
  -2   0   3  551.80    4.92
   2   0  -3  553.93    4.14
  -2   0   2 1101.19    6.54
   2   0  -2 1062.70    4.24
  -2   0   1  323.65    3.50
   2   0  -1  333.68    3.51
  -2   0   0  629.96    4.68
  -2   0   0  626.74    4.79
   2   0   1 2226.49    7.20
  -2   0  -1 2247.51    6.58
  -2   0  -1 2244.53    9.14
  -2   0  -1 2227.54    9.05
   2   0   2   16.64    1.11
  -2   0  -2   18.78    1.14
  -2   0  -2   17.37    1.04
   2   0   2   17.53    1.25
   2   0   2   17.43    1.12
  -2   0  -2   18.53    1.10
  -2   0  -2   19.25    1.21
  -2   0  -3  162.63    3.08
   2   0   3  157.71    0.83
   2   0   3  150.99    3.04
   2   0   3  155.84    2.82
  -2   0  -3  145.80    2.96
  -2   0  -3  153.02    2.74
   2   0   3  162.54    2.80
   2   0   4 1331.47    2.54
   2   0   4 1354.90    8.54
   2   0   5  633.31    1.94
   2   0   5  641.05    6.64
   2   0   6   91.80    3.12
   2   0   6   94.95    3.00
   2   0   6   92.18    0.90
   2   0   7   84.77    0.95
   2   0   7   85.68    3.16
   2   0   8    3.58    0.49
   2   0   8    3.71    2.13
   2   0   8    2.55    1.73
   2   0   9    4.33    2.66
   2   0   9    3.31    2.10
   2   0   9    3.04    0.51
   2   0  10   11.95    0.56
   2   0  10   11.24    0.70
   2   0  11   -0.09    0.61
   2   0  11    0.19    0.46
   2   0  12    8.54    0.64
   2   0  13    5.30    0.52
  -2  -1  15    0.54    0.36
  -2  -1  14    2.62    0.47
  -2  -1  13    3.25    0.50
  -2  -1  12   11.59    0.56
  -2  -1  11    9.12    0.50
  -2  -1  11    5.69    2.01
   2   1 -11    7.38    2.71
   2   1 -10   26.58    2.33
  -2  -1  10   24.13    2.14
  -2  -1   9   10.54    1.63
   2   1  -9    9.04    1.78
   2   1  -8   -0.90    1.64
   2   1  -8    0.29    0.32
  -2  -1   8    2.18    1.25
   2   1  -7  138.76    0.90
   2   1  -7  142.41    3.63
  -2  -1   7  144.43    3.45
   2   1  -6   29.79    0.49
   2   1  -6   31.12    1.92
  -2  -1   6   30.80    1.71
  -2  -1   5    0.41    1.02
   2   1  -5    0.98    1.18
   2   1  -5    0.13    0.28
  -2  -1   5    1.24    1.00
   2   1  -5    0.43    0.97
   2   1  -5   -0.45    0.94
   2   1  -4  110.15    2.31
  -2  -1   4  105.26    2.34
   2   1  -4  113.35    2.38
  -2  -1   4  110.14    2.31
   2   1  -3  991.64    6.39
  -2  -1   3 1000.26    5.15
  -2  -1   2 6773.84   16.40
   2   1  -2 6802.05   13.78
   2   1  -2 6784.36   16.29
   2   1  -1  674.79    3.92
   2   1  -1  692.71    4.90
  -2  -1   1  702.81    5.43
  -2  -1   1  664.74    3.98
  -2  -1   0 1211.41    5.55
  -2  -1   0 1224.12    4.50
   2   1   0 1215.31    6.13
   2   1   0 1203.91    5.57
  -2  -1  -1    5.61    0.83
   2   1   1    6.03    1.02
  -2  -1  -1    6.50    1.05
  -2  -1  -1    6.57    0.92
  -2  -1  -1    6.03    0.80
   2   1   2   24.83    1.51
  -2  -1  -2   24.16    1.13
  -2  -1  -2   23.42    1.31
  -2  -1  -2   25.12    1.27
   2   1   2   23.06    1.21
  -2  -1  -2   24.24    1.41
   2   1   3   35.09    0.51
  -2  -1  -3   33.57    1.76
   2   1   3   35.64    1.84
   2   1   3   34.80    1.50
  -2  -1  -3   30.28    1.54
   2   1   4  353.21    1.42
   2   1   4  360.01    4.94
   2   1   4  365.12    4.53
   2   1   5  585.30    1.99
   2   1   5  566.32    6.75
   2   1   6    9.13    0.51
   2   1   6    8.13    1.78
   2   1   6   10.17    1.38
   2   1   7    0.78    1.78
   2   1   7    1.50    0.47
   2   1   7    0.72    1.63
   2   1   8   18.25    0.66
   2   1   8   17.60    2.25
   2   1   8   17.21    1.99
   2   1   9    2.91    2.83
   2   1   9    1.32    0.45
  -2  -1  -9    4.10    2.97
   2   1   9    1.52    0.60
   2   1  10   33.72    0.69
   2   1  10   36.04    0.87
   2   1  11   13.73    0.72
   2   1  12    0.59    0.54
   2   1  13    0.39    0.44
  -2  -2  15    1.29    0.39
  -2  -2  14   15.17    0.57
  -2  -2  13    1.40    0.47
  -2  -2  12    1.23    0.45
  -2  -2  11    4.76    1.86
   2   2 -11    3.44    2.71
  -2  -2  10    4.59    1.54
   2   2 -10    3.13    2.14
   2   2  -9   22.69    0.54
   2   2  -9   20.08    2.08
  -2  -2   9   20.32    1.98
   2   2  -8   68.19    2.89
   2   2  -8   70.30    0.76
  -2  -2   8   67.00    2.68
  -2  -2   7   -0.20    1.08
   2   2  -7    0.13    0.33
   2   2  -7   -1.03    1.45
   2   2  -6    0.01    1.21
  -2  -2   6    0.35    1.03
   2   2  -6    0.15    0.30
   2   2  -5   28.65    1.56
  -2  -2   5   27.58    1.39
   2   2  -5   26.03    1.52
   2   2  -5   27.82    0.46
  -2  -2   5   28.89    1.58
   2   2  -4   30.44    1.37
   2   2  -4   32.75    1.49
  -2  -2   4   28.62    1.39
   2   2  -4   32.70    1.76
   2   2  -3 1527.91    8.33
  -2  -2   3 1526.04    7.01
  -2  -2   2 9895.94   21.80
  -2  -2   2 9999.00   15.64
   2   2  -1 2814.54   11.93
  -2  -2   1 2801.97   11.97
  -2  -2   1 2814.63   10.81
   2   2   0   16.30    1.29
  -2  -2   0   16.21    1.37
  -2  -2   0   16.34    1.08
   2   2   0   16.43    0.90
   2   2   1   44.02    1.91
  -2  -2  -1   47.30    1.75
  -2  -2  -1   45.18    1.72
   2   2   1   45.77    1.38
   2   2   2  183.10    0.86
   2   2   2  182.79    0.92
   2   2   3    1.30    0.37
   2   2   3    1.20    1.41
   2   2   3    1.37    0.36
   2   2   3    2.00    0.95
   2   2   4  138.05    0.87
   2   2   4  140.37    1.01
   2   2   4  137.24    3.46
   2   2   4  139.09    2.94
   2   2   5  177.57    1.04
   2   2   5  176.89    4.23
   2   2   6   66.91    0.89
   2   2   6   63.84    3.05
   2   2   7   52.50    3.07
   2   2   7   56.45    0.88
   2   2   8   23.79    2.56
   2   2   9    0.88    0.59
   2   2   9    1.47    0.59
   2   2  10   41.57    0.89
   2   2  10   43.22    0.90
   2   2  11    1.61    0.58
   2   2  12   20.75    0.62
  -2  -3  16   -0.08    0.27
  -2  -3  15    3.13    0.41
  -2  -3  14   25.93    0.58
  -2  -3  14   25.49    0.62
  -2  -3  13    4.08    0.49
  -2  -3  13    4.56    0.46
  -2  -3  12    1.59    0.45
  -2  -3  12    1.07    0.44
  -2  -3  11    2.87    1.97
   2   3 -10   13.42    2.43
  -2  -3  10   16.17    1.87
   2   3 -10   17.30    0.55
  -2  -3   9  429.49    6.63
   2   3  -9  438.66    1.90
   2   3  -8  312.01    5.13
   2   3  -8  313.53    1.52
   2   3  -7   47.15    0.65
  -2  -3   7   47.21    2.22
   2   3  -6   33.92    0.55
  -2  -3   6   34.67    1.82
   2   3  -5   19.25    0.43
   2   3  -4    4.86    1.04
  -2  -3   4    4.93    1.08
  -2  -3   4    5.56    1.06
  -2  -3   4    3.90    1.05
   2   3  -4    4.70    0.32
  -2  -3   4    4.12    1.09
  -2  -3   3  138.11    2.70
  -2  -3   3  134.00    3.03
   2   3  -3  137.56    2.99
  -2  -3   3  145.07    2.66
  -2  -3   2 3311.89   11.74
  -2  -3   2 3294.43   14.26
   2   3  -2 3402.81   14.17
  -2  -3   2 3397.74   14.51
  -2  -3   2 3278.01   10.71
  -2  -3   1   33.37    1.85
   2   3  -1   29.70    1.81
   2   3  -1   29.33    1.17
   2   3  -1   34.55    0.49
  -2  -3   1   32.17    1.71
   2   3   0   35.42    1.41
   2   3   0   38.64    1.56
   2   3   0   36.77    0.51
   2   3   1    2.78    0.94
   2   3   1    2.51    0.38
   2   3   1    3.06    0.30
   2   3   2    7.96    0.42
   2   3   2    7.72    0.39
   2   3   3    2.61    0.39
   2   3   3    2.60    0.40
   2   3   4   77.30    0.78
   2   3   4   78.19    0.84
   2   3   5   -0.42    1.61
   2   3   5    0.34    0.40
   2   3   5   -0.14    0.42
   2   3   6   43.18    2.77
   2   3   6   48.32    0.73
   2   3   8    1.12    0.58
   2   3   8    1.23    0.57
   2   3   9    0.88    0.65
   2   3   9    1.31    0.58
   2   3   9    1.38    0.61
   2   3  10    0.51    0.62
   2   3  10    0.53    0.56
   2   3  11   10.86    0.58
   2   3  12    0.99    0.38
  -2  -4  15    1.38    0.36
  -2  -4  15    1.25    0.36
  -2  -4  14    7.82    0.48
  -2  -4  14    8.78    0.49
  -2  -4  13   14.84    0.57
  -2  -4  13   14.15    0.55
  -2  -4  12   18.91    0.60
  -2  -4  12   18.20    0.57
  -2  -4  11    1.04    0.41
   2   4 -11    1.24    0.42
  -2  -4  11    1.09    2.13
   2   4 -10    2.25    0.43
  -2  -4  10    4.32    1.76
   2   4  -9  147.38    1.19
  -2  -4   9  131.62    3.88
   2   4  -8  134.10    1.08
  -2  -4   8  125.17    3.49
  -2  -4   7  126.67    3.25
   2   4  -7  132.81    1.01
  -2  -4   6    8.82    1.20
   2   4  -6    8.89    0.41
  -2  -4   5  408.96    5.46
   2   4  -5  396.48    1.46
  -2  -4   4  526.79    5.74
   2   4  -4  524.43    1.57
   2   4  -3   17.72    0.45
  -2  -4   3   19.12    1.41
   2   4  -3   17.52    0.38
   2   4  -2   83.94    0.70
  -2  -4   2   81.92    2.27
   2   4  -2   84.77    2.48
   2   4  -1  130.93    2.96
   2   4  -1  129.54    0.85
   2   4   0   19.49    0.49
   2   4   0   18.19    1.40
   2   4   0   21.03    1.45
   2   4   1   21.64    1.49
   2   4   1   21.39    0.52
   2   4   2    9.46    0.47
   2   4   3    3.89    0.45
   2   4   4    3.38    0.45
   2   4   5    4.98    0.49
   2   4   6   69.56    0.90
   2   4   7   56.32    0.91
   2   4   7   56.09    0.98
   2   4   8    1.07    0.56
   2   4   8    0.15    0.59
   2   4   8    0.84    0.66
   2   4   9    1.23    0.65
   2   4   9    0.44    0.52
   2   4  10    9.19    0.63
   2   4  10    9.08    0.54
   2   4  11    4.60    0.40
  -2  -5  15   31.11    0.55
  -2  -5  14   32.20    0.63
  -2  -5  13   10.49    0.55
  -2  -5  12    1.18    0.43
   2   5 -12    1.25    0.43
  -2  -5  11    0.12    0.43
   2   5 -11    0.15    0.43
   2   5 -10    0.52    0.42
   2   5  -9    1.43    0.43
   2   5  -8   13.95    0.54
   2   5  -7  103.29    0.97
  -2  -5   6   70.52    2.92
   2   5  -6   68.87    0.75
  -2  -5   5    6.87    1.37
   2   5  -5    8.15    0.40
  -2  -5   4    0.39    1.17
   2   5  -4    0.27    0.29
   2   5  -3    3.72    1.28
   2   5  -3    4.77    0.41
  -2  -5   3    5.24    1.30
   2   5  -2  149.05    3.55
   2   5  -2  149.65    0.98
   2   5  -1  256.96    4.54
   2   5  -1  257.80    1.27
   2   5   0   38.51    2.02
   2   5   0   37.85    0.64
   2   5   1   18.77    1.62
   2   5   1   18.31    0.56
   2   5   2    3.89    0.47
   2   5   3    2.92    0.49
   2   5   4   15.36    0.60
   2   5   5   69.21    0.92
   2   5   6    1.62    0.65
   2   5   6    1.48    0.53
   2   5   6    1.23    0.60
   2   5   6    1.07    0.58
   2   5   7   22.02    0.75
   2   5   7   22.20    0.75
   2   5   7   21.85    0.70
   2   5   8    2.15    0.65
   2   5   8    1.59    0.59
   2   5   9    0.59    0.57
  -2  -6  15    6.26    0.39
  -2  -6  14    2.69    0.43
  -2  -6  13    3.95    0.51
  -2  -6  12   24.68    0.68
   2   6 -11    0.05    0.43
  -2  -6  11    0.19    0.45
  -2  -6  10  119.75    1.21
   2   6 -10  115.35    1.17
   2   6  -9   64.12    0.90
   2   6  -8   90.12    0.98
   2   6  -7   64.29    2.97
  -2  -6   7   66.98    3.25
   2   6  -7   69.06    0.85
   2   6  -6   25.45    2.07
  -2  -6   6   27.77    2.13
   2   6  -6   25.69    0.57
   2   6  -5   79.15    3.03
  -2  -6   5   78.37    3.08
   2   6  -5   75.10    0.78
   2   6  -4   43.33    2.43
   2   6  -4   42.42    0.62
   2   6  -3    7.31    1.46
   2   6  -3    7.99    0.46
  -2  -6   3    8.35    1.46
   2   6  -2    3.88    0.44
   2   6  -2    2.57    1.32
   2   6  -2    3.15    1.39
   2   6  -1   24.20    0.59
   2   6  -1   24.90    2.00
   2   6   0   28.46    2.08
   2   6   0   29.76    0.66
   2   6   1   25.30    2.10
   2   6   1   28.86    0.68
   2   6   2   -0.08    0.49
   2   6   3   30.61    0.72
   2   6   4   -0.38    0.50
   2   6   4   -0.06    0.62
   2   6   5    5.39    0.70
   2   6   5    5.54    0.56
   2   6   5    5.38    0.62
   2   6   6   30.93    0.85
   2   6   6   30.08    0.79
   2   6   6   29.43    0.79
   2   6   7   29.17    0.74
   2   6   7   30.42    0.73
   2   6   8   23.52    0.71
   2   6   8   21.11    0.58
  -2  -7  15   19.36    0.43
  -2  -7  14    1.36    0.40
   2   7 -13    1.04    0.45
  -2  -7  13    1.47    0.46
  -2  -7  12    0.87    0.47
  -2  -7  11    0.52    0.48
  -2  -7  10    0.68    0.46
   2   7 -10    0.27    0.41
  -2  -7   9    9.82    0.56
   2   7  -9    9.48    0.51
   2   7  -8    2.61    2.13
   2   7  -8    1.35    0.40
  -2  -7   7   44.37    2.86
   2   7  -7   44.25    0.74
   2   7  -6   38.02    2.53
  -2  -7   6   38.33    2.67
   2   7  -6   40.35    0.69
  -2  -7   5   11.51    1.80
   2   7  -5   11.53    1.60
   2   7  -4   -0.19    1.64
  -2  -7   4   -0.07    1.88
   2   7  -4   -0.48    1.47
   2   7  -3    7.20    1.68
   2   7  -3    6.87    1.52
   2   7  -3    9.78    0.51
   2   7  -2   21.27    2.09
   2   7  -2   23.04    0.62
   2   7  -1    0.66    1.82
   2   7  -1    1.70    0.49
   2   7   0   41.35    2.62
   2   7   0   44.20    0.79
   2   7   1   45.83    0.82
   2   7   2    6.14    0.64
   2   7   2    6.48    0.56
   2   7   3   11.45    0.71
   2   7   3    9.43    0.59
   2   7   3   10.63    0.63
   2   7   4   15.03    0.75
   2   7   4   13.96    0.61
   2   7   4   15.40    0.69
   2   7   5  128.88    1.23
   2   7   6    3.82    0.58
   2   7   7    9.92    0.62
   2   7   7    8.85    0.52
   2   7   8    7.80    0.40
  -2  -8  14   12.26    0.43
  -2  -8  13   48.20    0.69
   2   8 -13   47.46    0.71
   2   8 -12    0.54    0.50
  -2  -8  11   19.09    0.66
   2   8 -11   18.39    0.67
  -2  -8  10    9.72    0.59
  -2  -8   9    1.34    0.48
   2   8  -9    1.20    0.39
  -2  -8   8   39.33    0.79
   2   8  -8   38.98    0.76
   2   8  -7  173.37    1.37
  -2  -8   7  178.03    1.40
  -2  -8   7  172.45    5.36
   2   8  -6   48.17    3.04
   2   8  -6   55.46    3.15
  -2  -8   6   52.07    3.19
   2   8  -6   56.23    0.88
   2   8  -6   50.64    0.84
   2   8  -5   11.79    2.02
   2   8  -4   20.57    2.31
   2   8  -3   24.08    2.33
   2   8  -2   30.51    2.58
   2   8  -2   34.14    0.73
   2   8  -1    6.28    0.53
   2   8  -1    7.92    2.55
   2   8  -1    5.96    0.54
   2   8   0    0.16    0.49
   2   8   1   -0.24    0.49
   2   8   1    0.04    0.53
   2   8   2   13.56    0.60
   2   8   2   12.49    0.65
   2   8   3   12.38    0.66
   2   8   4    9.43    0.63
   2   8   5   30.37    0.72
   2   8   6    0.15    0.44
   2   8   7    1.16    0.35
  -2  -9  13  191.75    1.03
   2   9 -13  190.24    1.09
   2   9 -12    4.27    0.48
   2   9 -11    9.23    0.57
  -2  -9  10    5.75    0.51
   2   9 -10    5.05    0.58
   2   9  -9    2.89    0.55
  -2  -9   9    2.37    0.47
   2   9  -8    2.52    0.54
   2   9  -8    2.54    0.52
  -2  -9   8    2.58    0.47
   2   9  -7   35.62    0.79
   2   9  -7   34.36    0.76
   2   9  -6    3.11    0.50
   2   9  -6    2.84    0.54
   2   9  -5    0.29    0.54
   2   9  -4   13.03    0.64
   2   9  -3    6.84    0.59
   2   9  -2   22.37    0.71
   2   9  -1   51.84    0.86
   2   9  -1   52.42    0.87
   2   9   0    0.03    0.49
   2   9   1    0.26    0.46
   2   9   1   -0.18    0.51
   2   9   2    2.37    0.53
   2   9   3    6.41    0.54
   2   9   4    4.71    0.50
   2   9   5   -0.08    0.39
   2  10 -12    2.41    0.38
  -2 -10  12    2.10    0.29
   2  10 -11    2.28    0.43
   2  10 -10    3.76    0.48
   2  10  -9    1.91    0.48
   2  10  -8    0.15    0.47
   2  10  -8   -0.36    0.48
   2  10  -7   -0.09    0.45
   2  10  -7   -0.43    0.51
   2  10  -6   -0.13    0.51
   2  10  -6    0.01    0.46
   2  10  -5    1.13    0.55
   2  10  -5    1.54    0.50
   2  10  -4    2.23    0.56
   2  10  -4    2.23    0.53
   2  10  -3    5.05    0.57
   2  10  -3    5.34    0.56
   2  10  -2    0.33    0.49
   2  10  -2    0.77    0.50
   2  10  -1    0.14    0.48
   2  10   0    3.05    0.47
   2  10   1   -0.02    0.43
   2  10   1   -0.03    0.38
   2  10   2    2.67    0.42
   2  10   3    6.32    0.42
   2  11 -11    0.63    0.29
   2  11 -10    1.19    0.35
   2  11  -9    0.66    0.36
   2  11  -8   -0.09    0.36
   2  11  -7    5.62    0.50
   2  11  -6    5.84    0.52
   2  11  -6    5.50    0.44
   2  11  -5    1.01    0.50
   2  11  -5    0.87    0.43
   2  11  -4    0.42    0.44
   2  11  -4    0.05    0.47
   2  11  -3    0.16    0.43
   2  11  -3    0.05    0.44
   2  11  -2    0.12    0.42
   2  11  -1    8.19    0.45
   2  11   0   11.07    0.41
   2  12  -5    8.00    0.39
   2  12  -4   17.48    0.44
   2  12  -3   29.75    0.48
  -3  12  -3    6.23    0.33
  -3  12  -4    0.98    0.30
  -3  12  -5    3.99    0.34
  -3  12  -6   13.38    0.38
  -3  11   3   14.31    0.47
  -3  11   2    7.05    0.47
  -3  11   1    2.88    0.44
  -3  11   0   14.74    0.54
  -3  11   0   15.11    0.59
  -3  11  -1    1.65    0.50
  -3  11  -1    1.73    0.43
  -3  11  -2    3.43    0.49
  -3  11  -2    3.16    0.42
  -3  11  -3    0.59    0.45
  -3  11  -3    0.87    0.42
  -3  11  -4   -0.35    0.43
  -3  11  -4    0.12    0.42
  -3  11  -5    0.06    0.42
  -3  11  -6    0.59    0.42
  -3  11  -7   41.69    0.63
  -3  11  -8    0.43    0.35
  -3  11  -9    4.01    0.29
  -3  10   5    7.02    0.45
  -3  10   4   12.23    0.56
  -3  10   3    0.30    0.49
  -3  10   2    0.98    0.52
  -3  10   2    0.89    0.49
  -3  10   1    0.25    0.51
  -3  10   1    0.58    0.53
  -3  10   0    2.08    0.57
  -3  10  -1   18.78    0.71
  -3  10  -1   19.68    0.60
  -3  10  -2    3.43    0.57
  -3  10  -2    3.74    0.50
  -3  10  -3   29.69    0.69
  -3  10  -3   28.71    0.73
  -3  10  -4    0.21    0.49
  -3  10  -5    1.23    0.51
  -3  10  -6   46.15    0.78
  -3  10  -7   32.55    0.67
   3 -10   8    2.52    0.37
  -3  10  -8    2.05    0.43
   3 -10   9   30.06    0.55
  -3  10  -9   30.84    0.54
   3 -10  10    0.81    0.32
  -3   9   7    0.25    0.40
  -3   9   6    6.23    0.49
  -3   9   6    6.33    0.49
  -3   9   5   14.69    0.58
  -3   9   5   14.96    0.62
  -3   9   4    2.52    0.51
  -3   9   4    2.33    0.56
  -3   9   4    2.18    0.48
  -3   9   3    0.07    0.56
  -3   9   3    0.54    0.51
  -3   9   2    7.84    0.59
  -3   9   1   27.42    0.77
  -3   9   0  278.14    1.82
  -3   9   0  278.76    1.59
  -3   9  -1  307.50    1.88
  -3   9  -1  314.85    1.71
  -3   9  -2    4.69    0.58
  -3   9  -2    5.54    0.54
  -3   9  -3    1.24    0.53
  -3   9  -3    1.51    0.49
  -3   9  -4   49.70    0.79
  -3   9  -4   47.54    0.82
  -3   9  -5    0.92    0.40
  -3   9  -5    0.39    0.49
   3  -9   6   39.63    0.72
   3  -9   6   40.00    0.81
  -3   9  -6   40.92    0.79
   3  -9   7   97.35    1.04
   3  -9   7   98.84    1.14
  -3   9  -7   96.68    1.03
   3  -9   8    1.40    0.44
   3  -9   8    1.81    0.49
  -3   9  -8    1.77    0.46
   3  -9   9    5.60    0.47
   3  -9   9    5.93    0.50
   3  -9  10    0.91    0.40
   3  -9  10    1.33    0.42
   3  -9  11    2.10    0.34
   3  -9  11    1.28    0.38
  -3   8   9    0.14    0.37
  -3   8   8    1.75    0.47
  -3   8   7    0.66    0.50
  -3   8   7    0.49    0.45
  -3   8   6   26.20    0.73
  -3   8   6   25.95    0.72
  -3   8   5  120.03    1.25
  -3   8   5  123.04    1.22
  -3   8   4   10.88    0.59
  -3   8   4   10.37    0.62
  -3   8   4   10.22    0.63
  -3   8   3    9.05    0.60
  -3   8   3    9.84    0.60
   3  -8  -2    2.60    2.55
  -3   8   2    3.47    0.55
  -3   8   2    3.28    2.41
   3  -8  -1    0.48    2.37
  -3   8   1    4.33    0.55
  -3   8   1    1.97    2.25
  -3   8   1    3.78    0.47
   3  -8   0  436.14    8.02
  -3   8   0  432.33    7.40
   3  -8   1  458.09    8.00
  -3   8  -1  439.65    7.37
   3  -8   2   14.28    2.21
  -3   8  -2   19.48    2.13
   3  -8   3    4.17    2.26
  -3   8  -3    3.19    0.43
   3  -8   4   62.24    3.25
  -3   8  -4   63.96    0.85
  -3   8  -4   60.81    0.85
   3  -8   5   10.29    2.53
   3  -8   5    9.67    0.57
  -3   8  -5   10.32    0.50
  -3   8  -5   10.13    0.57
   3  -8   6   46.06    0.78
   3  -8   6   44.64    3.01
  -3   8  -6   47.70    0.80
  -3   8  -6   46.23    0.79
   3  -8   6   47.51    0.87
   3  -8   7   63.81    1.00
   3  -8   7   63.80    0.88
  -3   8  -7   63.19    0.90
  -3   8  -7   63.18    0.87
   3  -8   8    0.11    0.45
   3  -8   8    0.00    0.52
   3  -8   9   11.45    0.62
   3  -8   9   11.87    0.55
   3  -8  10    1.70    0.45
   3  -8  10    1.64    0.51
   3  -8  11    5.05    0.42
   3  -8  11    4.89    0.49
   3  -8  12    0.18    0.37
  -3   7  10    9.85    0.49
  -3   7   9    0.24    0.50
  -3   7   8    8.34    0.63
  -3   7   7   31.30    0.76
  -3   7   7   34.01    0.82
  -3   7   6   44.63    0.87
  -3   7   6   43.62    0.80
  -3   7   6   42.63    0.85
  -3   7   5   28.54    0.76
  -3   7   5   26.58    0.69
  -3   7   5   26.42    0.76
  -3   7   5   27.52    0.75
   3  -7  -4   -0.55    2.42
  -3   7   4    0.20    0.47
  -3   7   4    0.15    0.46
  -3   7   4   -0.19    0.54
  -3   7   3    6.11    2.00
  -3   7   3    7.96    0.53
   3  -7  -3    3.81    2.11
   3  -7  -2   19.45    2.41
  -3   7   2   30.35    2.49
   3  -7  -1    1.39    1.89
  -3   7   1    0.15    1.68
   3  -7   0   36.54    2.71
  -3   7   0   35.50    2.42
   3  -7   1   80.30    3.47
  -3   7  -1   79.30    3.30
  -3   7  -1   86.56    0.86
   3  -7   2   11.86    1.90
  -3   7  -2   13.09    0.49
   3  -7   3   -2.61    1.79
  -3   7  -3    0.19    0.36
   3  -7   4   31.04    2.41
  -3   7  -4   31.26    0.66
   3  -7   5    5.37    2.15
  -3   7  -5    6.42    0.48
   3  -7   6    7.27    2.51
  -3   7  -6    5.81    0.47
   3  -7   7    4.62    0.47
   3  -7   7    3.68    0.54
  -3   7  -7    4.17    0.46
   3  -7   8   10.75    0.56
  -3   7  -8   10.34    0.50
   3  -7   9   66.33    0.92
   3  -7  10   23.71    0.63
   3  -7  11    3.55    0.42
   3  -7  11    2.90    0.53
   3  -7  12    1.96    0.44
   3  -7  13   19.94    0.51
  -3   6  11    0.18    0.41
  -3   6  10    0.44    0.51
  -3   6   9    6.09    0.62
  -3   6   8    0.79    0.58
  -3   6   7   23.24    0.76
  -3   6   7   23.14    0.69
  -3   6   7   23.49    0.71
  -3   6   7   24.42    0.75
  -3   6   6   24.06    0.73
  -3   6   6   24.44    0.69
  -3   6   6   24.46    0.71
  -3   6   6   24.81    0.73
   3  -6  -5    5.30    2.01
  -3   6   5    9.44    0.57
  -3   6   4   18.81    0.61
   3  -6  -4   15.70    2.30
   3  -6  -3   26.70    2.42
  -3   6   3   31.29    0.65
  -3   6   3   28.18    2.25
   3  -6  -2   35.37    2.45
  -3   6   2   33.45    2.37
   3  -6  -1   40.98    2.56
  -3   6   1   37.54    2.34
   3  -6   0    1.39    1.42
  -3   6   0    0.83    1.44
  -3   6  -1   59.97    2.62
   3  -6   1   66.32    2.90
   3  -6   2  115.63    0.97
   3  -6   2  115.03    3.60
  -3   6  -2  113.88    0.96
   3  -6   3   -0.42    1.47
  -3   6  -3    0.41    0.35
   3  -6   4    1.41    1.58
  -3   6  -4    0.63    0.37
   3  -6   5   29.75    2.18
  -3   6  -5   27.04    0.60
  -3   6  -6    4.45    0.43
  -3   6  -7   11.90    0.53
   3  -6   8   97.65    1.05
  -3   6  -8   99.07    1.06
   3  -6   9   25.76    0.65
  -3   6  -9   25.27    0.65
   3  -6  10   21.91    0.61
   3  -6  11    8.35    0.49
   3  -6  11    8.15    0.46
   3  -6  12   -0.13    0.38
   3  -6  13   -0.21    0.33
   3  -6  13    0.25    0.37
  -3   5  12    2.12    0.41
  -3   5  11    2.66    0.52
  -3   5  10    3.77    0.60
  -3   5   9    8.50    0.64
  -3   5   8    0.04    0.55
  -3   5   8    0.19    0.49
  -3   5   7   40.49    0.82
  -3   5   7   41.45    0.80
  -3   5   7   39.70    0.81
  -3   5   6   29.56    0.71
   3  -5  -6   21.62    2.64
  -3   5   5   49.50    0.80
   3  -5  -5   38.58    2.99
   3  -5  -4    4.70    1.52
  -3   5   4    4.26    0.47
   3  -5  -3   20.67    2.06
  -3   5   3   22.24    0.56
  -3   5   3   23.65    1.95
  -3   5   3   21.56    2.05
   3  -5  -2   -0.15    1.45
  -3   5   2    0.55    1.31
  -3   5   2    0.23    1.38
  -3   5   2   -0.18    0.38
   3  -5  -1   20.81    1.90
  -3   5   1   24.79    1.93
  -3   5   1   23.74    1.94
   3  -5  -1   23.47    1.65
   3  -5   0   25.62    1.68
  -3   5   0   24.29    1.73
   3  -5   0   21.06    1.84
  -3   5   0   23.88    1.79
   3  -5   1   72.31    2.45
   3  -5   1   67.61    2.69
   3  -5   2   25.57    1.83
   3  -5   2   28.46    0.54
   3  -5   3   23.86    0.52
   3  -5   3   25.40    1.79
   3  -5   4    1.26    0.36
   3  -5   4    1.44    1.46
  -3   5  -4    1.29    0.37
   3  -5   5    2.82    1.61
  -3   5  -5    4.44    0.41
  -3   5  -6   19.70    0.55
   3  -5   7   71.61    3.24
  -3   5  -7   76.59    0.87
   3  -5   8   81.00    3.68
  -3   5  -8   93.93    0.99
   3  -5   9   71.00    0.87
   3  -5   9   72.44    0.91
   3  -5  10    3.72    0.48
   3  -5  10    3.12    0.44
   3  -5  11    0.40    0.44
   3  -5  12    0.23    0.41
   3  -5  13    4.17    0.39
  -3   4  12   42.03    0.71
  -3   4  11    2.38    0.55
  -3   4  11    3.61    0.66
  -3   4  10    0.19    0.56
  -3   4   9    0.04    0.53
  -3   4   9    0.14    0.49
   3  -4  -8   -3.07    2.87
   3  -4  -8    0.84    2.18
  -3   4   8   -0.43    0.51
   3  -4  -7   30.68    2.74
   3  -4  -7   29.78    2.77
  -3   4   6    3.60    0.52
   3  -4  -6    1.23    1.98
   3  -4  -6    4.17    1.53
  -3   4   5  274.38    5.39
   3  -4  -5  252.22    5.21
  -3   4   5  265.03    1.44
   3  -4  -5  261.16    5.57
  -3   4   4   99.26    0.89
   3  -4  -4   92.75    3.21
   3  -4  -4   95.18    3.33
   3  -4  -3   29.39    2.05
  -3   4   3   30.35    2.01
   3  -4  -3   26.80    2.05
  -3   4   3   30.50    0.56
  -3   4   3   27.22    1.98
   3  -4  -2   69.06    2.66
  -3   4   2   72.81    2.60
   3  -4  -2   71.03    2.54
  -3   4   2   70.95    0.66
  -3   4   2   67.05    2.48
   3  -4  -1   30.22    1.95
  -3   4   1   33.48    1.89
   3  -4  -1   30.31    1.78
  -3   4   1   33.66    1.85
   3  -4   0   40.17    2.01
   3  -4   0   43.50    1.96
  -3   4   0   38.60    1.87
  -3   4  -1  294.49    3.98
   3  -4   1  305.40    4.52
   3  -4   2  230.57    3.94
   3  -4   2  223.40    1.14
   3  -4   3   16.48    0.47
   3  -4   3   16.76    1.40
   3  -4   4   21.54    0.51
  -3   4  -4   22.08    0.49
   3  -4   5  128.78    0.98
   3  -4   5  128.79    3.48
  -3   4  -5  130.20    0.98
  -3   4  -6    0.48    0.34
   3  -4   6    0.21    0.37
   3  -4   6    0.21    1.44
  -3   4  -7    0.86    0.34
   3  -4   7    0.36    0.39
   3  -4   7   -0.57    1.66
   3  -4   8   50.45    2.87
   3  -4   9    2.32    0.48
   3  -4   9    1.72    0.42
   3  -4  10    4.59    0.50
   3  -4  11   -0.07    0.46
   3  -4  12    0.92    0.44
   3  -4  13   23.63    0.55
  -3   3  14    2.95    0.40
  -3   3  11    1.74    0.54
  -3   3  10    2.23    0.55
  -3   3  10    0.40    0.51
   3  -3  -9   -1.81    2.74
  -3   3   9    0.49    0.50
   3  -3  -8   43.17    3.26
  -3   3   8   57.89    0.87
  -3   3   7    1.66    1.83
  -3   3   7    2.63    0.50
   3  -3  -7    2.68    1.84
  -3   3   6   49.91    2.74
   3  -3  -6   48.35    2.84
  -3   3   5  349.98    5.50
   3  -3  -5  344.53    5.66
  -3   3   4  674.11    7.02
   3  -3  -4  663.50    7.17
   3  -3  -3    3.41    1.38
   3  -3  -3    3.82    1.28
  -3   3   3    3.25    1.29
  -3   3   3    4.00    1.27
  -3   3   2    3.88    1.30
   3  -3  -2    4.10    1.29
  -3   3   2    5.18    1.24
   3  -3  -2    3.90    1.21
  -3   3   1   60.05    1.92
   3  -3  -1   56.72    2.03
  -3   3   1   64.82    2.13
   3  -3  -1   63.09    2.18
  -3   3   0  282.94    3.76
   3  -3   0  291.13    3.85
   3  -3   0  295.54    4.06
   3  -3   1    3.87    1.22
   3  -3   1    4.06    1.27
   3  -3   1    3.31    0.95
  -3   3  -1    3.31    1.05
   3  -3   2  215.99    3.18
   3  -3   2  216.45    1.07
   3  -3   3   30.62    0.53
   3  -3   4   27.90    0.53
   3  -3   4   28.63    1.80
   3  -3   5   27.81    0.56
   3  -3   5   28.61    1.95
  -3   3  -5   27.76    0.51
   3  -3   6   30.50    0.60
   3  -3   6   32.54    2.18
  -3   3  -6   31.74    0.54
   3  -3   7  136.58    1.14
   3  -3   7  139.49    4.09
   3  -3   8  185.50    1.35
   3  -3   8  188.24    4.97
   3  -3   9   35.21    0.70
   3  -3   9   36.05    0.79
   3  -3   9   33.01    2.66
   3  -3  10    8.28    0.55
   3  -3  10    8.66    0.62
   3  -3  11    0.02    0.57
   3  -3  11    0.27    0.47
   3  -3  12    2.01    0.53
   3  -3  12    1.94    0.48
   3  -3  13   20.99    0.53
  -3   2  10  255.47    1.62
   3  -2 -10  212.07    6.16
   3  -2  -9    4.19    2.28
  -3   2   9    5.56    0.53
   3  -2  -8   10.84    2.24
  -3   2   8    8.96    1.71
   3  -2  -7    2.98    1.82
  -3   2   7    2.86    1.71
  -3   2   7    3.14    1.37
   3  -2  -6    4.75    1.62
  -3   2   6    4.46    1.42
   3  -2  -5  341.95    5.35
  -3   2   5  348.74    4.99
  -3   2   4 1675.89    9.92
   3  -2  -4 1659.21   10.53
   3  -2  -3  171.93    3.44
   3  -2  -3  151.73    3.01
   3  -2  -2   33.95    1.41
  -3   2   2   39.20    1.58
   3  -2  -1  345.26    3.14
   3  -2  -1  355.41    3.81
  -3   2   1  368.16    3.46
  -3   2   1  373.60    4.15
   3  -2   0  597.17    5.81
  -3   2   0  584.14    4.87
   3  -2   1  471.53    4.74
   3  -2   1  457.08    1.36
   3  -2   1  467.11    5.00
  -3   2  -1  451.69    4.13
   3  -2   2  513.27    1.53
   3  -2   2  518.36    5.06
   3  -2   3  167.04    0.96
   3  -2   3  165.50    3.33
   3  -2   4    9.29    0.43
   3  -2   4    9.51    1.40
   3  -2   5   38.33    0.62
   3  -2   5   40.36    2.19
   3  -2   6  168.42    1.18
   3  -2   6  178.42    4.31
   3  -2   7   16.48    0.57
   3  -2   7   16.66    1.94
   3  -2   8   36.14    0.74
   3  -2   8   35.28    2.47
   3  -2   9    0.55    0.46
   3  -2   9    0.51    0.45
   3  -2   9    0.51    0.57
   3  -2   9    2.15    2.15
   3  -2  10    2.24    0.50
   3  -2  10    1.74    0.60
   3  -2  10    1.59    0.46
   3  -2  11   33.60    0.73
   3  -2  11   33.72    0.81
   3  -2  12    5.26    0.56
   3  -2  12    5.83    0.50
   3  -2  13   31.74    0.69
  -3   1  15    3.52    0.37
  -3   1  14    1.83    0.38
  -3   1  13    4.49    0.45
  -3   1  12   33.94    0.69
  -3   1  11  483.35    2.02
   3  -1 -10  150.51    5.20
  -3   1  10  151.10    4.47
   3  -1  -9    2.40    2.08
  -3   1   9    1.01    1.74
  -3   1   8    7.37    1.43
   3  -1  -8    5.26    1.85
   3  -1  -7   24.33    2.26
  -3   1   7   29.84    1.88
  -3   1   7   28.01    1.93
   3  -1  -6   64.12    2.86
   3  -1  -6   67.15    0.66
   3  -1  -5  448.11    5.75
  -3   1   5  450.24    5.17
   3  -1  -5  437.11    1.43
  -3   1   4  211.31    3.49
   3  -1  -4  211.35    0.96
   3  -1  -3  169.16    2.70
  -3   1   3  170.49    3.04
  -3   1   2  185.10    3.53
   3  -1  -2  173.63    2.03
   3  -1  -2  186.71    3.47
   3  -1  -2  182.96    3.43
   3  -1  -2  182.13    3.07
   3  -1  -1   -0.42    0.97
   3  -1  -1   -0.03    0.96
  -3   1   1   -0.39    1.08
   3  -1  -1   -0.05    1.10
  -3   1   1    0.32    1.00
   3  -1  -1    0.36    0.45
   3  -1   0    2.57    0.92
  -3   1   0    2.11    1.03
   3  -1   0    2.66    1.05
  -3   1   0    2.87    1.10
  -3   1   0    3.30    0.87
   3  -1   0    2.46    1.15
   3  -1   0    2.15    0.55
   3  -1   1  155.39    2.86
   3  -1   1  149.27    2.94
  -3   1  -1  157.72    3.04
  -3   1  -1  145.57    2.51
   3  -1   2   13.36    0.41
  -3   1  -2   13.70    1.23
  -3   1  -2   13.17    1.14
  -3   1  -2   13.83    1.14
   3  -1   2   15.82    1.06
   3  -1   2   14.97    1.27
   3  -1   3    0.48    0.36
   3  -1   3    0.05    1.17
   3  -1   3    0.24    1.09
   3  -1   4  177.51    1.07
   3  -1   4  176.54    3.41
   3  -1   4  180.23    3.71
   3  -1   5   15.34    0.50
   3  -1   5   14.84    1.57
   3  -1   5   14.91    1.66
   3  -1   6   21.59    0.59
   3  -1   6   20.49    1.89
   3  -1   7   12.91    2.20
   3  -1   7   13.56    0.57
   3  -1   7   13.76    1.75
   3  -1   8   81.02    1.01
   3  -1   8   78.95    3.61
   3  -1   8   76.75    3.48
   3  -1   9   27.33    0.65
   3  -1   9   27.42    0.79
   3  -1   9   25.94    0.71
   3  -1  10    1.27    0.48
   3  -1  10    0.88    0.61
   3  -1  10    0.39    0.44
   3  -1  11   15.54    0.60
   3  -1  11   14.20    0.70
   3  -1  12    0.36    0.53
   3  -1  13    5.59    0.51
  -3   0  15    0.78    0.34
  -3   0  14    0.59    0.42
  -3   0  13   16.44    0.58
  -3   0  12   12.29    0.56
   3   0 -11  286.29    6.76
  -3   0  11  279.89    6.03
   3   0 -10  102.88    4.19
  -3   0  10  101.58    3.89
   3   0  -9    4.29    1.95
  -3   0   9    5.40    1.49
  -3   0   8   10.08    1.56
   3   0  -8    9.79    1.88
   3   0  -7   81.85    3.17
   3   0  -7   78.47    0.75
   3   0  -6  101.73    3.14
  -3   0   6  101.72    2.66
   3   0  -6  103.94    0.80
   3   0  -5  286.80    4.40
   3   0  -5  277.27    1.19
  -3   0   5  282.18    3.89
   3   0  -4    1.12    0.32
  -3   0   4    1.00    1.08
   3   0  -4    1.13    1.31
   3   0  -3   75.38    2.14
   3   0  -3   77.43    2.43
  -3   0   3   73.87    2.41
  -3   0   3   73.77    2.10
   3   0  -2  209.45    3.59
  -3   0   2  215.39    3.69
   3   0  -2  211.31    3.04
   3   0  -2  211.16    3.62
  -3   0   2  206.17    3.11
   3   0  -1   77.89    2.31
   3   0  -1   81.69    2.36
  -3   0   1   81.60    2.40
   3   0  -1   74.47    1.92
  -3   0   1   73.52    2.03
   3   0   0  625.07    5.82
  -3   0   0  654.71    6.07
  -3   0   0  661.05    6.09
  -3   0   0  620.19    5.08
   3   0   0  629.78    4.97
   3   0   0  651.14    5.99
   3   0   1  176.48    3.35
  -3   0  -1  172.71    2.86
  -3   0  -1  182.61    3.40
  -3   0  -1  176.28    3.38
   3   0   2  182.35    3.52
   3   0   2  189.48    0.94
  -3   0  -2  183.85    2.97
   3   0   3  102.21    0.80
   3   0   3  100.77    2.68
   3   0   3  100.32    2.71
   3   0   4   13.25    0.47
   3   0   4   12.93    1.63
   3   0   4   12.22    1.40
   3   0   5   20.02    0.55
   3   0   5   21.26    1.87
   3   0   5   20.65    1.71
   3   0   6    2.74    0.46
   3   0   6    1.09    1.77
   3   0   6    2.46    1.37
   3   0   7   50.83    0.83
   3   0   7   47.51    2.82
   3   0   7   47.74    2.70
   3   0   8    3.37    0.52
   3   0   8    0.40    2.64
   3   0   8    3.79    2.07
   3   0   9    6.71    0.56
   3   0   9    7.04    0.67
   3   0   9    6.51    3.39
   3   0   9    8.60    0.54
   3   0  10   59.82    0.85
   3   0  10   57.55    1.02
   3   0  11    4.87    0.63
   3   0  12    3.19    0.54
   3   0  13    2.14    0.45
  -3  -1  15    4.69    0.41
  -3  -1  14    8.47    0.51
  -3  -1  13   30.96    0.70
  -3  -1  12   16.16    0.59
   3   1 -11   35.73    2.77
  -3  -1  11   41.26    0.71
  -3  -1  11   32.99    2.66
   3   1 -10   55.06    3.12
  -3  -1  10   57.59    3.11
   3   1  -9    1.66    0.36
   3   1  -9    3.04    1.91
  -3  -1   9    3.36    1.43
   3   1  -8    2.56    1.59
  -3  -1   8    3.54    1.38
   3   1  -8    3.18    0.38
   3   1  -7    6.31    1.64
   3   1  -7    8.07    0.40
   3   1  -6    1.58    0.35
   3   1  -6    1.59    1.37
  -3  -1   6    0.58    1.29
   3   1  -5    0.63    0.34
   3   1  -5   -0.09    1.28
  -3  -1   5    1.26    1.08
   3   1  -4    0.28    1.13
   3   1  -4    0.66    1.05
   3   1  -4    0.98    0.33
  -3  -1   4   -0.07    1.10
   3   1  -3  202.93    2.95
  -3  -1   3  206.68    3.75
  -3  -1   3  211.29    3.25
   3   1  -2   96.78    2.58
  -3  -1   2   94.26    2.62
   3   1  -2   95.79    1.73
  -3  -1   2   93.25    2.30
   3   1  -1   65.46    2.23
  -3  -1   1   67.57    2.33
   3   1  -1   65.42    1.35
   3   1  -1   61.56    2.08
   3   1   0    0.84    0.92
  -3  -1  -1  316.56    4.22
   3   1   1  293.23    1.08
   3   1   2   97.28    0.65
   3   1   2   99.93    0.74
   3   1   3    4.43    0.39
   3   1   4   21.89    0.55
   3   1   4   20.79    1.93
   3   1   5    7.47    0.48
   3   1   5    4.03    1.57
   3   1   5    4.64    1.29
   3   1   6    2.16    0.48
   3   1   6    0.25    1.86
   3   1   6    3.07    1.62
   3   1   7   12.93    0.61
   3   1   7   13.80    2.16
   3   1   8    4.46    0.47
   3   1   8    4.67    0.62
   3   1   8    3.46    0.53
   3   1   9    9.73    0.71
   3   1   9    8.07    0.68
   3   1  10   36.38    0.87
   3   1  10   37.54    0.86
   3   1  11   28.06    0.75
   3   1  12    0.21    0.47
  -3  -2  16    1.21    0.29
  -3  -2  15    1.81    0.41
  -3  -2  14   18.55    0.60
  -3  -2  13    6.87    0.52
  -3  -2  12    2.63    0.48
  -3  -2  11    6.82    1.90
  -3  -2  11    7.83    0.49
   3   2 -11    5.41    3.00
  -3  -2  10  113.70    3.95
   3   2 -10  114.38    1.10
  -3  -2   9    0.45    1.34
   3   2  -9   -0.05    2.03
   3   2  -9    0.41    0.38
  -3  -2   8   12.01    1.61
   3   2  -8   10.72    1.75
   3   2  -8   13.21    0.49
   3   2  -7    0.22    1.49
   3   2  -7    0.23    0.36
   3   2  -6    1.07    1.31
   3   2  -6    1.16    0.35
   3   2  -5   79.93    2.24
   3   2  -5   83.01    0.72
   3   2  -4    8.32    1.32
  -3  -2   4   10.30    1.28
   3   2  -4    7.86    0.36
   3   2  -3  211.02    3.48
  -3  -2   3  210.01    3.41
   3   2  -3  204.54    0.94
   3   2  -2  113.34    2.75
   3   2  -1   22.63    0.45
   3   2  -1   18.92    1.26
   3   2   0  110.28    0.73
   3   2   1    0.14    0.29
   3   2   1   -0.01    0.36
   3   2   2    4.71    0.37
   3   2   2    3.89    0.39
   3   2   3   28.61    0.53
   3   2   3   26.69    0.56
   3   2   4   49.56    0.72
   3   2   5   28.01    0.66
   3   2   6    5.65    0.52
   3   2   7    8.17    0.58
   3   2   8   11.16    0.67
   3   2   9    9.64    0.72
   3   2   9    9.57    0.67
   3   2  10    0.06    0.64
   3   2  10    0.16    0.55
   3   2  11    0.98    0.50
   3   2  12    2.40    0.40
  -3  -3  16    4.32    0.32
  -3  -3  15    0.17    0.38
  -3  -3  14   10.15    0.53
  -3  -3  13   31.16    0.64
  -3  -3  13   29.53    0.68
  -3  -3  12    0.17    0.44
   3   3 -11    1.40    0.43
  -3  -3  11    1.26    1.99
  -3  -3  11    2.06    0.44
  -3  -3  10   14.99    1.83
   3   3 -10   15.50    0.58
   3   3  -9    0.43    0.41
  -3  -3   9    1.46    1.47
   3   3  -8  126.47    1.06
  -3  -3   8  122.11    3.57
  -3  -3   7    2.89    1.17
   3   3  -7    3.48    0.39
   3   3  -6   18.29    0.50
  -3  -3   5   46.10    1.88
   3   3  -5   44.67    0.59
  -3  -3   4  126.90    2.91
   3   3  -4  125.96    0.84
   3   3  -3  107.52    0.72
   3   3  -2   22.65    0.50
   3   3  -1  169.24    0.96
   3   3   0    8.94    1.08
   3   3   0    8.42    0.44
   3   3   1   79.82    0.69
   3   3   1   81.05    0.75
   3   3   2  114.35    0.88
   3   3   2  112.37    0.88
   3   3   3    0.52    0.38
   3   3   3    0.28    0.40
   3   3   4   70.80    0.86
   3   3   4   71.66    0.80
   3   3   5    0.18    0.44
   3   3   7    2.23    0.57
   3   3   8    3.37    0.58
   3   3   8    3.59    0.67
   3   3   9    1.77    0.67
   3   3   9    1.65    0.56
   3   3  10    0.18    0.58
   3   3  10    0.09    0.48
   3   3  11    2.23    0.42
  -3  -4  15    4.76    0.40
  -3  -4  15    5.96    0.38
  -3  -4  14   -0.22    0.41
  -3  -4  14   -0.06    0.40
  -3  -4  13    0.38    0.44
  -3  -4  13    0.30    0.42
  -3  -4  12    7.96    0.49
   3   4 -12    6.71    0.52
  -3  -4  11   33.15    0.66
   3   4 -11   35.06    0.73
  -3  -4  10   76.67    3.43
   3   4 -10   92.51    1.07
  -3  -4   9   11.26    1.68
   3   4  -9   12.98    0.56
   3   4  -8   46.20    0.73
  -3  -4   8   38.32    2.26
   3   4  -7   23.63    0.58
  -3  -4   7   21.63    1.73
   3   4  -6   93.12    0.85
   3   4  -5    4.71    0.37
   3   4  -4    0.35    0.30
   3   4  -3  142.24    0.95
   3   4  -3  147.46    0.85
   3   4  -2  369.57    5.09
   3   4  -2  362.60    1.44
   3   4  -1   26.02    1.53
   3   4  -1   25.38    1.67
   3   4  -1   26.57    0.56
   3   4   0    3.29    1.14
   3   4   0    3.64    0.44
   3   4   1   48.73    0.70
   3   4   2   35.11    0.65
   3   4   3    0.46    0.43
   3   4   4   63.00    0.84
   3   4   5   -0.30    0.48
   3   4   6    2.08    0.60
   3   4   6    1.93    0.57
   3   4   7   47.07    0.92
   3   4   7   44.55    0.86
   3   4   8   66.49    1.02
   3   4   9    3.92    0.63
   3   4  10    0.25    0.50
  -3  -5  15    4.93    0.36
  -3  -5  15    5.41    0.38
  -3  -5  14    3.96    0.40
  -3  -5  14    4.59    0.44
  -3  -5  13    1.75    0.41
  -3  -5  12    4.24    0.47
   3   5 -12    3.59    0.46
  -3  -5  11   13.27    0.59
   3   5 -11   12.74    0.55
   3   5 -10   25.43    0.68
   3   5  -9    4.33    0.46
   3   5  -8   87.22    0.96
   3   5  -7   12.83    0.50
   3   5  -6   22.78    0.54
   3   5  -5    9.94    0.42
   3   5  -3    1.76    1.26
   3   5  -3    0.52    0.42
   3   5  -2    8.76    1.44
   3   5  -2    9.59    0.50
   3   5  -1   18.66    1.64
   3   5  -1   19.39    0.57
   3   5   0    0.29    0.46
   3   5   1    5.73    0.51
   3   5   2    8.50    0.54
   3   5   3    5.98    0.53
   3   5   4    0.45    0.49
   3   5   5  119.07    1.24
   3   5   5  121.56    1.16
   3   5   5  121.68    1.17
   3   5   6    7.17    0.69
   3   5   6    6.87    0.59
   3   5   7   26.59    0.76
   3   5   7   26.91    0.82
   3   5   7   27.46    0.70
   3   5   8   15.11    0.70
   3   5   9    3.96    0.54
  -3  -6  15   22.38    0.47
  -3  -6  14   10.65    0.48
  -3  -6  13   20.08    0.59
  -3  -6  12    9.24    0.55
   3   6 -11    0.94    0.45
  -3  -6  11    1.04    0.47
  -3  -6  10    4.31    0.54
   3   6 -10    3.47    0.48
   3   6  -9   24.45    0.64
   3   6  -8   22.76    0.64
   3   6  -7    1.01    0.39
   3   6  -6    4.42    1.46
   3   6  -6    4.18    0.41
   3   6  -5    2.66    1.44
   3   6  -4    2.23    1.40
   3   6  -3    0.28    1.40
   3   6  -3    0.38    0.43
   3   6  -2    0.43    1.42
   3   6  -2    0.19    1.71
   3   6  -2    1.17    0.47
   3   6  -1    5.81    0.53
   3   6   0   -0.04    0.49
   3   6   1    1.05    0.51
   3   6   2  133.38    1.22
   3   6   3    3.65    0.56
   3   6   3    3.62    0.66
   3   6   3    4.03    0.53
   3   6   4  279.44    1.76
   3   6   4  280.85    1.70
   3   6   5  264.84    1.71
   3   6   5  265.58    1.68
   3   6   6    4.47    0.65
   3   6   6    4.23    0.57
   3   6   7    8.48    0.65
   3   6   7    6.89    0.51
   3   6   8    3.56    0.53
  -3  -7  15    1.16    0.29
   3   7 -14    0.66    0.38
  -3  -7  14    0.14    0.39
  -3  -7  13    7.57    0.49
  -3  -7  12    5.59    0.52
  -3  -7  11   20.13    0.66
  -3  -7  10   14.27    0.63
   3   7 -10   12.69    0.57
  -3  -7   9    4.28    0.54
   3   7  -9    4.29    2.59
   3   7  -9    4.32    0.48
   3   7  -8    1.89    2.19
  -3  -7   8    0.10    0.48
   3   7  -8    0.25    0.41
   3   7  -7    4.85    1.87
   3   7  -7    5.27    0.47
   3   7  -6   21.93    2.32
   3   7  -5    9.93    1.70
   3   7  -4    6.49    1.92
   3   7  -4    4.75    1.67
   3   7  -3   19.80    2.03
   3   7  -3   16.62    1.99
   3   7  -3   20.51    0.63
   3   7  -2  171.14    4.78
   3   7  -2  181.30    1.34
   3   7  -1  135.47    1.22
   3   7   0   76.73    1.00
   3   7   1   29.89    0.75
   3   7   1   31.54    0.80
   3   7   1   32.67    0.76
   3   7   2    1.12    0.63
   3   7   2    0.70    0.49
   3   7   3    4.03    0.68
   3   7   3    4.45    0.52
   3   7   4   57.82    0.99
   3   7   4   56.59    0.95
   3   7   5  331.96    1.78
   3   7   6   23.66    0.63
   3   7   7    5.99    0.51
   3   7   7    5.00    0.41
   3   8 -14    2.50    0.35
  -3  -8  14    2.77    0.35
   3   8 -13   19.37    0.57
  -3  -8  12    7.74    0.53
   3   8 -12    7.50    0.56
  -3  -8  11    0.41    0.49
  -3  -8  10    0.92    0.49
  -3  -8   9    7.07    0.56
  -3  -8   8   38.69    0.79
   3   8  -8   36.99    0.76
  -3  -8   7   19.73    0.65
   3   8  -7   19.43    0.67
   3   8  -6   13.68    2.51
   3   8  -6   11.68    2.21
   3   8  -6   15.20    0.64
   3   8  -5    0.84    2.14
   3   8  -5    1.51    0.50
   3   8  -4    0.72    2.56
   3   8  -4    3.43    0.54
   3   8  -3   -2.31    2.76
   3   8  -3    3.23    0.55
   3   8  -2  140.10    1.26
   3   8  -2  147.92    1.26
   3   8  -1   29.57    0.73
   3   8  -1   30.90    0.73
   3   8   0   34.81    0.81
   3   8   0   33.23    0.75
   3   8   1    0.07    0.60
   3   8   2   40.73    0.86
   3   8   2   38.91    0.82
   3   8   3   20.95    0.71
   3   8   4   29.67    0.72
   3   8   5   53.63    0.75
   3   8   6   -0.33    0.35
  -3  -9  13   18.20    0.44
   3   9 -13   18.19    0.48
   3   9 -12    0.80    0.44
   3   9 -11    0.43    0.48
  -3  -9  11    0.45    0.42
   3   9 -10    3.79    0.53
  -3  -9  10    2.77    0.48
  -3  -9   9    8.19    0.53
   3   9  -9    8.95    0.58
   3   9  -8   19.10    0.65
  -3  -9   8   18.78    0.62
   3   9  -8   19.34    0.65
   3   9  -7   15.04    0.63
   3   9  -7   14.88    0.62
   3   9  -6    4.03    0.57
   3   9  -5    3.98    0.58
   3   9  -4    1.33    0.54
   3   9  -3    0.53    0.52
   3   9  -2   42.35    0.82
   3   9   0    1.03    0.50
   3   9   1    3.79    0.45
   3   9   1    5.09    0.53
   3   9   2    2.44    0.50
   3   9   3    3.46    0.48
   3   9   4   -0.06    0.39
   3  10 -12    1.51    0.34
  -3 -10  12    2.14    0.28
   3  10 -11    0.29    0.38
   3  10 -10    9.32    0.48
   3  10  -9    2.40    0.43
   3  10  -9    2.50    0.43
   3  10  -8   26.02    0.65
   3  10  -8   25.60    0.60
   3  10  -7   12.93    0.60
   3  10  -7   11.09    0.52
   3  10  -6    1.69    0.55
   3  10  -5    2.08    0.54
   3  10  -4    0.30    0.51
   3  10  -3    3.97    0.51
   3  10  -2    2.74    0.47
   3  10  -2    2.84    0.49
   3  10  -1    0.20    0.42
   3  10   0    6.32    0.44
   3  10   1    6.56    0.43
   3  10   2    4.15    0.38
   3  11  -9    0.11    0.29
   3  11  -8   14.26    0.49
   3  11  -7    1.33    0.43
   3  11  -7    1.34    0.36
   3  11  -6    3.53    0.47
   3  11  -6    3.60    0.40
   3  11  -5    0.00    0.43
   3  11  -5    0.39    0.40
   3  11  -4    2.43    0.43
   3  11  -4    2.96    0.43
   3  11  -3    5.36    0.42
   3  11  -3    5.56    0.44
   3  11  -2    0.30    0.36
   3  11  -1   17.59    0.45
  -4  11   3    1.04    0.34
  -4  11   2    2.08    0.38
  -4  11   1    0.80    0.38
  -4  11   0    0.68    0.38
  -4  11  -1    0.50    0.37
  -4  11  -2    5.31    0.43
  -4  11  -3    0.24    0.40
  -4  11  -4    9.95    0.48
  -4  11  -5    9.31    0.47
  -4  11  -6    0.04    0.37
  -4  11  -7    9.67    0.39
  -4  10   5    1.03    0.33
  -4  10   4    0.92    0.44
  -4  10   3    2.65    0.49
  -4  10   2    7.58    0.55
  -4  10   1    2.69    0.49
  -4  10   1    3.04    0.43
  -4  10   0    8.34    0.55
  -4  10   0    9.73    0.62
  -4  10   0    9.83    0.52
  -4  10  -1    5.63    0.58
  -4  10  -1    5.31    0.51
  -4  10  -2    3.89    0.54
  -4  10  -2    4.20    0.50
  -4  10  -3    1.21    0.49
  -4  10  -4    7.07    0.54
  -4  10  -5   37.44    0.71
  -4  10  -6   76.72    0.85
   4 -10   7    0.13    0.41
  -4  10  -7   -0.19    0.41
   4 -10   8   21.89    0.55
  -4  10  -8   20.97    0.48
   4 -10   9    0.27    0.34
  -4   9   7    1.68    0.40
  -4   9   6    3.48    0.48
  -4   9   6    3.74    0.48
  -4   9   5    3.95    0.50
  -4   9   5    4.27    0.54
  -4   9   4    1.25    0.49
  -4   9   4    0.99    0.55
  -4   9   3    2.93    0.51
  -4   9   3    3.07    0.56
  -4   9   2   10.49    0.62
  -4   9   2    9.79    0.63
  -4   9   1    0.97    0.53
  -4   9   1    0.54    0.56
  -4   9   1    0.84    0.46
  -4   9   0    4.14    0.55
  -4   9   0    3.83    0.59
  -4   9   0    3.70    0.51
  -4   9  -1   60.34    0.97
  -4   9  -1   61.91    0.88
  -4   9  -2    0.94    0.53
  -4   9  -2    0.88    0.50
  -4   9  -3   -0.18    0.50
  -4   9  -3    0.65    0.50
   4  -9   4    9.80    0.59
  -4   9  -4   10.04    0.57
   4  -9   5    0.19    0.49
  -4   9  -5    0.20    0.49
   4  -9   6    0.04    0.39
   4  -9   6    0.45    0.50
  -4   9  -6   -0.18    0.48
   4  -9   7    2.01    0.51
   4  -9   7    2.31    0.42
  -4   9  -7    2.38    0.45
   4  -9   8    3.71    0.50
   4  -9   8    3.52    0.43
   4  -9   9    3.77    0.47
   4  -9  10   14.15    0.51
   4  -9  11    0.97    0.32
  -4   8   9    2.04    0.38
  -4   8   8    6.36    0.51
  -4   8   7    0.05    0.50
  -4   8   7    0.52    0.47
  -4   8   6    1.20    0.55
  -4   8   6    0.84    0.52
  -4   8   5   18.96    0.70
  -4   8   5   19.77    0.72
  -4   8   4    0.48    0.55
  -4   8   3   17.68    0.70
  -4   8   3   17.48    0.69
  -4   8   2   26.61    0.76
  -4   8   2   25.58    0.75
  -4   8   2   25.43    0.66
  -4   8   1  158.08    1.38
  -4   8   1  156.82    1.40
  -4   8   1  158.58    1.26
  -4   8   0  134.48    1.31
   4  -8   0  134.09    4.78
  -4   8   0  139.73    1.20
  -4   8  -1   51.52    2.92
  -4   8  -1   52.13    0.89
  -4   8  -1   52.20    0.81
   4  -8   2   22.22    2.66
   4  -8   2   22.48    0.70
  -4   8  -2   23.06    0.70
  -4   8  -2   20.52    2.66
  -4   8  -2   23.13    0.61
  -4   8  -2   23.48    0.65
   4  -8   3   -1.81    2.76
   4  -8   3   -0.11    0.49
  -4   8  -3    1.34    2.87
  -4   8  -3    0.40    0.48
  -4   8  -3    0.03    0.37
   4  -8   4   15.69    0.65
  -4   8  -4   16.00    0.57
  -4   8  -4   15.60    0.60
   4  -8   5    4.32    0.44
   4  -8   5    4.37    0.57
  -4   8  -5    4.14    0.44
  -4   8  -5    4.21    0.51
   4  -8   6    5.45    0.48
  -4   8  -6    5.27    0.47
  -4   8  -6    5.89    0.52
   4  -8   6    6.35    0.58
   4  -8   7   -0.20    0.44
   4  -8   7   -0.05    0.51
   4  -8   8   12.33    0.54
   4  -8   8   11.41    0.62
   4  -8   9    0.32    0.43
   4  -8   9    0.04    0.50
   4  -8  10    6.42    0.51
   4  -8  11    6.39    0.44
  -4   7  10    1.15    0.47
  -4   7  10    1.09    0.40
  -4   7   9   11.05    0.58
  -4   7   8    6.96    0.61
  -4   7   7   11.03    0.66
  -4   7   7   10.00    0.61
  -4   7   6    0.19    0.57
  -4   7   6   -0.35    0.54
  -4   7   5    4.84    0.52
  -4   7   5    5.36    0.58
  -4   7   4   24.41    0.75
  -4   7   4   22.96    0.70
  -4   7   3    8.89    0.60
  -4   7   3    8.08    0.60
  -4   7   3    7.59    0.50
   4  -7  -2   74.65    3.80
  -4   7   2   82.48    3.53
   4  -7  -1  141.13    4.82
  -4   7   1  145.83    4.48
   4  -7   0   21.32    2.36
  -4   7   0   20.04    2.25
  -4   7   0   23.60    0.60
   4  -7   1    0.30    2.03
   4  -7   1    0.84    0.45
  -4   7  -1    2.08    2.05
  -4   7  -1    0.95    0.37
   4  -7   2    1.26    0.44
   4  -7   2    0.87    2.09
  -4   7  -2    1.09    2.12
  -4   7  -2    1.82    0.39
   4  -7   3    0.34    2.29
  -4   7  -3    0.73    0.38
  -4   7  -4    0.10    0.40
  -4   7  -5    0.35    0.37
   4  -7   5   -0.43    0.39
   4  -7   5   -0.42    0.50
  -4   7  -5    0.00    0.44
  -4   7  -6    1.89    0.42
   4  -7   6    1.80    0.44
   4  -7   6    1.92    0.53
   4  -7   7    7.17    0.60
   4  -7   7    6.99    0.50
  -4   7  -7    6.77    0.46
   4  -7   8    6.22    0.51
   4  -7   8    6.45    0.60
   4  -7   9    0.12    0.41
   4  -7   9    0.21    0.54
   4  -7  10    0.70    0.52
   4  -7  11    0.09    0.44
   4  -7  11   -0.02    0.44
   4  -7  12    0.28    0.36
  -4   6  11    2.65    0.42
  -4   6  10    0.20    0.49
  -4   6   9    7.72    0.62
  -4   6   8    0.78    0.57
  -4   6   7   24.35    0.76
  -4   6   7   23.43    0.68
  -4   6   7   22.49    0.73
  -4   6   6    0.43    0.52
  -4   6   6    0.12    0.48
  -4   6   5   44.68    0.80
  -4   6   5   44.07    0.85
   4  -6  -4    9.06    2.03
  -4   6   4   12.19    0.57
  -4   6   3   -1.07    1.86
   4  -6  -3    2.54    1.92
   4  -6  -2   10.23    1.91
  -4   6   2   10.47    1.95
  -4   6   2    7.29    1.76
   4  -6  -1   43.17    2.76
  -4   6   1   48.15    2.67
  -4   6   1   41.66    2.62
  -4   6   0    3.39    1.68
   4  -6   0    3.31    1.62
  -4   6  -1    3.39    1.61
   4  -6   1    4.70    1.67
   4  -6   1    2.87    0.44
   4  -6   2   -0.35    1.79
   4  -6   2    0.08    0.41
   4  -6   3    0.26    0.41
  -4   6  -3    0.51    0.37
   4  -6   4    0.00    0.41
  -4   6  -4    0.12    0.41
  -4   6  -5   -0.09    0.40
  -4   6  -6   36.98    0.72
   4  -6   7   11.82    0.55
   4  -6   7   13.06    0.65
  -4   6  -7   12.95    0.52
   4  -6   8   28.08    0.68
  -4   6  -8   28.43    0.64
   4  -6   9    3.31    0.45
   4  -6   9    4.44    0.57
   4  -6  10   18.24    0.69
   4  -6  11   14.42    0.54
   4  -6  11   12.66    0.57
   4  -6  12    1.45    0.40
  -4   5  12    0.53    0.37
  -4   5  11    6.65    0.63
  -4   5  11    4.96    0.51
  -4   5  10    9.08    0.60
  -4   5   9   13.21    0.67
  -4   5   8    3.90    0.58
  -4   5   8    3.70    0.55
  -4   5   8    3.63    0.52
  -4   5   7   36.45    0.79
  -4   5   7   34.64    0.78
   4  -5  -6    6.45    2.15
  -4   5   6    8.98    0.57
   4  -5  -6   11.36    2.68
  -4   5   5   25.72    2.43
  -4   5   5   24.09    0.66
   4  -5  -5   20.38    2.36
  -4   5   4    4.86    1.85
   4  -5  -4    2.40    2.00
  -4   5   4    3.78    0.48
   4  -5  -4    3.45    1.69
  -4   5   3   19.24    2.14
   4  -5  -3   13.95    1.91
  -4   5   3   18.54    0.54
  -4   5   3   15.42    1.89
   4  -5  -3   14.04    1.87
   4  -5  -2   77.40    3.08
  -4   5   2   82.72    3.18
  -4   5   2   79.85    3.02
   4  -5  -2   76.93    3.15
  -4   5   1   66.97    2.78
  -4   5   1   65.78    2.64
   4  -5  -1   64.53    2.81
   4  -5  -1   73.16    2.83
   4  -5   0   24.50    1.89
  -4   5   0   29.09    1.90
  -4   5   0   26.26    1.96
   4  -5   0   27.34    1.95
   4  -5   1  150.10    3.78
  -4   5  -1  144.10    3.47
   4  -5   1  145.14    3.72
   4  -5   1  143.48    1.11
   4  -5   2   24.72    0.58
   4  -5   3   73.97    0.85
   4  -5   4   20.54    0.57
  -4   5  -4   19.94    0.56
   4  -5   5   -0.03    0.42
  -4   5  -5   -0.16    0.39
   4  -5   6   58.51    0.83
  -4   5  -6   58.12    0.80
  -4   5  -7   77.01    0.91
   4  -5   8   42.24    0.75
   4  -5   9   50.91    0.80
   4  -5  10    2.16    0.45
   4  -5  11    0.32    0.40
   4  -5  11   -0.24    0.47
   4  -5  11    0.41    0.46
   4  -5  12    0.49    0.36
   4  -5  12    0.57    0.39
  -4   4  12    1.63    0.57
  -4   4  12    1.63    0.44
  -4   4  11   32.23    0.83
  -4   4  11   30.61    0.72
  -4   4  10   27.84    0.73
  -4   4   9    1.98    0.54
  -4   4   9    1.74    0.52
   4  -4  -8   18.39    2.89
   4  -4  -8   17.65    2.44
  -4   4   8   23.67    0.71
  -4   4   8   24.19    0.72
   4  -4  -7    0.69    2.04
   4  -4  -7   -0.82    2.43
  -4   4   7   -0.38    2.25
  -4   4   7    0.57    0.51
  -4   4   6   21.91    2.32
  -4   4   6   23.03    0.66
   4  -4  -6   18.57    2.28
   4  -4  -6   19.39    2.31
   4  -4  -5   42.30    2.72
   4  -4  -5   42.65    2.86
  -4   4   5   46.54    2.82
  -4   4   5   45.51    0.74
   4  -4  -4   46.76    2.73
   4  -4  -4   44.55    2.67
   4  -4  -3   11.29    1.63
  -4   4   3   12.02    1.77
   4  -4  -3   12.45    1.66
  -4   4   3   10.85    1.65
  -4   4   2  130.22    3.52
   4  -4  -2  127.28    3.53
  -4   4   2  126.11    3.23
   4  -4  -2  120.47    3.45
  -4   4   1    0.24    1.26
   4  -4  -1    0.96    1.30
  -4   4   1    1.16    1.17
   4  -4  -1    1.59    1.29
  -4   4   0    9.36    1.36
   4  -4   0    7.08    1.32
   4  -4   0   11.72    1.61
  -4   4   0    8.24    1.27
   4  -4   1    4.55    0.43
   4  -4   1    7.95    1.44
   4  -4   2   26.86    0.58
   4  -4   3   40.36    0.66
   4  -4   4   43.28    0.68
   4  -4   5   18.01    0.56
  -4   4  -5   18.22    0.51
   4  -4   6  126.56    1.13
  -4   4  -6  125.85    1.06
   4  -4   7  495.04    2.18
   4  -4   8  334.65    1.85
   4  -4   8  336.26    1.77
   4  -4   9    0.33    0.44
   4  -4  10   10.46    0.58
   4  -4  10    9.99    0.55
   4  -4  11   11.73    0.54
   4  -4  11    9.96    0.51
   4  -4  12   11.41    0.47
  -4   3  12    4.35    0.66
  -4   3  11    1.95    0.70
  -4   3  10    0.01    0.50
  -4   3   9   13.62    0.61
  -4   3   9   14.18    0.64
   4  -3  -8   34.59    3.09
  -4   3   8   37.46    2.76
  -4   3   8   43.87    0.81
   4  -3  -7    1.22    2.03
  -4   3   7    1.16    1.94
  -4   3   6  104.30    3.57
   4  -3  -6   96.90    3.79
  -4   3   5   98.85    3.40
   4  -3  -5   96.52    3.52
  -4   3   4   55.15    2.59
   4  -3  -4   50.33    2.72
   4  -3  -4   47.12    2.53
  -4   3   3   19.38    1.73
   4  -3  -3   16.69    1.70
   4  -3  -3   13.49    1.63
   4  -3  -2   33.09    2.07
  -4   3   2   29.92    1.95
   4  -3  -2   27.21    1.75
  -4   3   2   29.23    1.72
   4  -3  -1   15.56    1.31
  -4   3   1   17.31    1.63
   4  -3  -1   17.05    1.69
  -4   3   0  180.67    3.47
   4  -3   0  192.55    3.89
  -4   3  -1  493.63    5.29
   4  -3   1  500.53    6.13
   4  -3   1  489.72    1.72
   4  -3   2  106.36    0.89
   4  -3   3   33.65    0.61
   4  -3   4   14.40    0.50
   4  -3   5    0.28    0.41
  -4   3  -5    0.60    0.33
   4  -3   6   44.45    0.76
   4  -3   7  559.05    2.33
   4  -3   8  162.66    1.39
   4  -3   8  161.82    1.24
   4  -3   8  163.19    1.35
   4  -3   9    1.93    0.56
   4  -3   9    1.58    0.49
   4  -3   9    2.31    0.61
   4  -3   9    1.34    0.47
   4  -3  10    6.50    0.55
   4  -3  10    6.23    0.52
   4  -3  10    6.62    0.69
   4  -3  11   -0.04    0.76
   4  -3  11    0.41    0.46
  -4   2  12    0.70    0.68
  -4   2  11   86.92    1.12
  -4   2  11   81.78    1.05
  -4   2  10   66.82    1.01
  -4   2  10   65.17    0.96
   4  -2  -9   58.02    3.78
  -4   2   8    3.84    1.83
   4  -2  -8    3.43    2.14
  -4   2   8    4.54    2.25
  -4   2   7    6.26    1.75
   4  -2  -7    8.54    2.05
  -4   2   6    1.44    1.46
   4  -2  -6   -0.38    1.77
  -4   2   5   10.57    1.67
   4  -2  -5   10.72    1.86
  -4   2   4   44.17    2.22
   4  -2  -4   39.39    2.30
  -4   2   3  409.33    5.35
   4  -2  -3  408.28    5.53
   4  -2  -2    2.63    1.37
   4  -2  -2    2.09    1.05
  -4   2   2    2.49    1.30
   4  -2  -1   31.00    1.89
  -4   2   1   29.29    1.82
   4  -2   0  446.74    1.54
  -4   2   0  455.79    5.09
   4  -2   1  680.59    6.83
   4  -2   1  667.78    1.92
  -4   2  -1  670.79    5.97
   4  -2   2  560.98    1.82
   4  -2   3    0.41    0.39
   4  -2   4  208.33    1.27
   4  -2   5    0.80    0.42
   4  -2   6   26.98    0.67
   4  -2   7   10.73    0.58
   4  -2   8  115.77    1.09
   4  -2   8  117.35    1.19
   4  -2   8  116.32    1.22
   4  -2   9    2.45    0.57
   4  -2   9    2.25    0.50
   4  -2   9    2.54    0.49
   4  -2   9    2.49    0.61
   4  -2  10   24.82    0.65
   4  -2  10   22.64    0.65
   4  -2  11    0.35    0.61
   4  -2  12   11.26    0.83
  -4   1  14    0.23    0.34
  -4   1  13    0.13    0.39
  -4   1  13   -0.07    0.64
  -4   1  12   33.68    0.68
  -4   1  12   33.91    0.87
  -4   1  11   70.36    0.86
  -4   1  11   70.55    1.06
  -4   1  11   68.24    0.99
   4  -1 -10   47.37    3.25
  -4   1  10   54.25    3.04
  -4   1   9    6.40    1.83
   4  -1  -9    7.18    2.21
   4  -1  -8   31.80    2.50
  -4   1   8   34.20    2.39
  -4   1   7   55.13    2.55
   4  -1  -7   57.97    0.72
   4  -1  -6    1.15    0.36
   4  -1  -6    1.36    1.53
  -4   1   6    0.64    1.38
  -4   1   5   17.88    1.74
   4  -1  -5   17.10    1.94
   4  -1  -5   15.62    0.47
   4  -1  -4    9.82    1.72
  -4   1   4   10.17    1.53
   4  -1  -3   84.61    2.69
  -4   1   3   83.23    2.59
   4  -1  -2   29.41    1.81
  -4   1   2   25.34    1.76
   4  -1  -1   65.09    2.35
   4  -1  -1   65.77    0.63
  -4   1   1   69.96    2.32
   4  -1   0   31.25    1.86
   4  -1   0   31.11    0.51
  -4   1   0   30.31    1.78
  -4   1  -1    5.22    1.31
   4  -1   1    4.96    0.39
   4  -1   2    5.85    0.42
   4  -1   3  216.56    1.22
   4  -1   4    8.31    0.48
   4  -1   5   90.67    0.96
   4  -1   6   87.51    1.00
   4  -1   7    3.41    0.52
   4  -1   8   70.85    0.95
   4  -1   8   72.46    1.04
   4  -1   8   70.30    0.99
   4  -1   9   35.64    0.73
   4  -1   9   32.90    0.73
   4  -1   9   33.85    0.86
   4  -1   9   31.10    0.75
   4  -1  10   -0.09    0.61
   4  -1  11    1.67    0.57
   4  -1  12    4.47    0.70
  -4   0  15    0.78    0.32
  -4   0  14    6.39    0.45
  -4   0  13   30.28    0.66
  -4   0  13   29.56    0.84
  -4   0  12   30.57    0.88
  -4   0  12   31.42    0.69
  -4   0  11    0.51    0.44
   4   0 -11   -0.56    3.04
   4   0 -10    1.95    2.45
  -4   0  10    0.69    1.95
  -4   0   9   14.54    1.86
   4   0  -9   17.71    2.32
   4   0  -8    0.25    0.36
   4   0  -8   -0.28    1.78
   4   0  -7    0.06    0.36
   4   0  -7   -0.27    1.57
  -4   0   7   -0.24    1.66
   4   0  -6   33.30    2.26
   4   0  -6   33.28    0.59
  -4   0   6   33.46    1.96
   4   0  -5   27.60    1.99
  -4   0   5   26.25    1.84
   4   0  -5   25.86    0.53
   4   0  -4   38.16    2.04
  -4   0   4   39.38    2.02
   4   0  -4   37.47    0.56
   4   0  -3   66.87    2.31
  -4   0   3   66.26    2.33
   4   0  -3   64.71    0.65
   4   0  -2   46.56    1.94
   4   0  -1   52.93    2.01
   4   0  -1   55.37    0.56
  -4   0   1   56.13    2.22
   4   0   0    3.86    0.35
  -4   0   0    4.19    1.34
   4   0   1  229.50    1.10
  -4   0  -1  223.90    3.88
   4   0   2  246.75    1.23
  -4   0  -2  252.04    4.12
   4   0   3    3.98    0.40
   4   0   4   78.60    0.86
   4   0   5   70.85    0.88
   4   0   6   37.07    0.76
   4   0   7   24.68    0.70
   4   0   8   75.91    0.96
   4   0   8   76.91    1.09
   4   0   8   77.39    1.05
   4   0   9   17.78    0.64
   4   0   9   18.43    0.75
   4   0  10    0.89    0.61
   4   0  11    1.10    0.54
   4   0  12    1.18    0.63
  -4  -1  15    1.51    0.38
  -4  -1  14   12.28    0.53
  -4  -1  14   12.46    0.69
  -4  -1  13   15.43    0.61
  -4  -1  13   16.14    0.81
  -4  -1  12    1.16    0.47
  -4  -1  12    1.18    0.71
  -4  -1  11    5.72    0.47
  -4  -1  11    7.37    2.22
   4   1 -11    4.46    3.18
   4   1 -10    0.15    0.39
  -4  -1  10   -0.41    1.82
   4   1  -9    3.06    2.15
  -4  -1   9    5.49    1.57
   4   1  -9    4.48    0.43
   4   1  -8    5.85    1.82
   4   1  -8    6.78    0.42
   4   1  -7   22.65    2.12
   4   1  -7   25.08    0.54
  -4  -1   6  144.38    3.36
   4   1  -6  138.11    1.03
   4   1  -5  166.94    3.59
   4   1  -5  170.27    1.08
   4   1  -4   13.56    1.49
   4   1  -4   12.67    0.43
   4   1  -3    6.39    1.19
  -4  -1   3    5.82    1.38
   4   1  -3    4.82    0.35
  -4  -1   2    2.99    1.41
   4   1  -2    2.91    1.13
   4   1  -2    4.06    0.34
   4   1  -1   64.01    0.55
  -4  -1   1   62.46    2.38
   4   1  -1   65.16    2.03
   4   1   0   24.38    0.45
  -4  -1   0   24.46    1.82
   4   1   1   52.14    0.61
  -4  -1  -1   48.98    2.25
   4   1   2    5.39    0.39
  -4  -1  -2    5.14    1.41
   4   1   3  137.64    1.04
  -4  -1  -3  134.09    3.43
   4   1   4   76.37    0.87
   4   1   5    0.13    0.45
   4   1   6    0.28    0.47
   4   1   7   13.25    0.57
   4   1   7   11.71    0.61
   4   1   7   12.65    0.68
   4   1   8    5.20    0.65
   4   1   8    4.20    0.57
   4   1   8    4.85    0.53
   4   1   9   30.43    0.84
   4   1   9   30.88    0.82
   4   1  10   10.82    0.65
   4   1  11    3.84    0.53
  -4  -2  16    3.92    0.30
  -4  -2  15    3.52    0.41
  -4  -2  14    1.97    0.66
  -4  -2  14    1.78    0.47
  -4  -2  13   37.65    0.72
  -4  -2  13   36.28    0.91
  -4  -2  12    3.82    0.48
  -4  -2  12    3.53    0.71
  -4  -2  11    5.17    0.47
   4   2 -11    4.53    0.47
   4   2 -10    0.30    0.43
  -4  -2  10    0.44    1.77
  -4  -2   9    4.34    1.54
   4   2  -9    3.60    0.43
   4   2  -8    4.42    0.43
   4   2  -7    0.08    0.40
  -4  -2   6   31.18    1.82
   4   2  -6   30.60    0.61
  -4  -2   5    9.55    1.54
   4   2  -5   10.79    0.44
   4   2  -4    0.59    0.33
  -4  -2   4   -0.16    1.35
  -4  -2   3   33.51    2.03
   4   2  -3   33.70    0.50
  -4  -2   2  135.09    3.37
   4   2  -2  139.42    0.83
  -4  -2   1   75.24    2.67
   4   2   0    0.04    0.38
   4   2   1    1.67    0.32
   4   2   1    1.85    0.39
   4   2   2  299.73    1.40
   4   2   2  288.73    1.31
   4   2   3  517.31    1.97
   4   2   4    0.38    0.42
   4   2   5    1.17    0.47
   4   2   6   28.80    0.72
   4   2   7   23.32    0.66
   4   2   7   23.51    0.75
   4   2   7   21.23    0.69
   4   2   8    4.22    0.55
   4   2   8    4.88    0.68
   4   2   8    4.97    0.61
   4   2   9    1.13    0.64
   4   2   9    1.13    0.56
   4   2  10   10.23    0.57
   4   2  11    1.35    0.54
  -4  -3  16    2.68    0.29
  -4  -3  15    3.96    0.41
  -4  -3  14    4.54    0.47
  -4  -3  13    5.67    0.49
  -4  -3  13    5.66    0.73
   4   3 -12    2.29    0.45
  -4  -3  12    1.83    0.46
  -4  -3  12    2.43    0.72
   4   3 -11   -0.14    0.43
  -4  -3  11   -3.28    2.22
  -4  -3  10    7.29    1.87
   4   3 -10    7.43    0.51
   4   3  -9    0.26    0.44
  -4  -3   9    0.94    1.62
   4   3  -8   53.47    0.80
  -4  -3   8   44.43    2.51
   4   3  -7    9.96    0.51
   4   3  -6   29.53    0.58
  -4  -3   5  498.27    6.11
   4   3  -5  494.42    1.83
  -4  -3   4 1609.05   10.80
   4   3  -4 1604.25    3.04
  -4  -3   3  230.74    4.45
   4   3  -3  242.80    1.15
  -4  -3   2  149.30    3.73
   4   3  -1   27.82    1.61
   4   3  -1   31.56    0.59
   4   3   0   37.94    0.63
   4   3   1   71.15    0.79
   4   3   2  245.28    1.34
   4   3   2  240.38    1.33
   4   3   3  146.54    1.16
   4   3   3  150.77    1.12
   4   3   4    5.41    0.51
   4   3   5    0.27    0.46
   4   3   6    9.65    0.60
   4   3   6    9.24    0.66
   4   3   7    0.50    0.53
   4   3   7    0.44    0.55
   4   3   8   69.29    1.02
   4   3   8   70.81    0.96
   4   3   8   72.58    0.87
   4   3   9   11.59    0.66
   4   3   9   11.11    0.56
   4   3  10    9.31    0.54
  -4  -4  15    6.81    0.40
  -4  -4  14    0.23    0.39
  -4  -4  13    3.83    0.47
   4   4 -12    2.73    0.46
  -4  -4  12    3.43    0.46
  -4  -4  11   95.85    1.17
  -4  -4  11   89.29    3.78
   4   4 -11  108.23    1.17
  -4  -4  11  107.91    1.15
  -4  -4  10   23.26    2.36
   4   4 -10   30.32    0.72
  -4  -4   9   20.00    2.01
   4   4  -9   22.68    0.63
   4   4  -8   65.71    0.89
  -4  -4   8   59.86    2.80
   4   4  -7   23.76    0.61
   4   4  -6  124.29    1.05
  -4  -4   5  417.04    5.95
   4   4  -5  418.52    1.75
  -4  -4   4 3170.30   16.02
   4   4  -4 3096.25    4.35
  -4  -4   3  263.83    5.06
   4   4  -2   27.47    1.82
   4   4  -2   28.30    0.62
   4   4  -1   17.89    1.58
   4   4  -1   19.06    0.57
   4   4   0   14.02    0.54
   4   4   1    1.61    0.46
   4   4   2   55.74    0.81
   4   4   3   24.15    0.65
   4   4   4    1.46    0.48
   4   4   5   13.64    0.62
   4   4   5   15.01    0.70
   4   4   5   13.84    0.64
   4   4   6    0.10    0.60
   4   4   6   -0.22    0.50
   4   4   7    1.00    0.49
   4   4   7    1.74    0.58
   4   4   8    3.32    0.61
   4   4   9    8.13    0.55
  -4  -5  15    0.57    0.30
  -4  -5  15    0.56    0.30
  -4  -5  14    0.73    0.38
  -4  -5  14    0.38    0.37
  -4  -5  13   20.01    0.56
  -4  -5  12   17.51    0.61
  -4  -5  12   16.67    0.55
  -4  -5  11   11.35    0.61
   4   5 -11   10.99    0.58
   4   5 -10  139.45    1.32
  -4  -5  10  144.77    1.35
   4   5  -9   27.38    0.68
   4   5  -8    0.58    0.41
   4   5  -7   17.87    0.56
   4   5  -6    2.16    0.39
  -4  -5   5   25.59    2.13
   4   5  -5   26.25    0.57
  -4  -5   4  539.01    7.31
   4   5  -3   26.96    2.08
   4   5  -2    1.08    1.45
   4   5  -2    1.73    0.49
   4   5  -1   22.76    1.91
   4   5  -1   24.33    0.66
   4   5   0   52.03    0.82
   4   5   1   11.42    0.58
   4   5   2   15.01    0.62
   4   5   3    0.38    0.54
   4   5   3    1.06    0.51
   4   5   3    0.78    0.61
   4   5   3    0.45    0.49
   4   5   4   62.94    0.97
   4   5   4   63.71    0.96
   4   5   4   65.53    1.01
   4   5   5   31.35    0.78
   4   5   5   30.63    0.84
   4   5   6   39.25    0.85
   4   5   6   38.52    0.76
   4   5   6   38.12    0.77
   4   5   7    2.62    0.54
  -4  -6  15    0.75    0.29
  -4  -6  14    0.13    0.37
  -4  -6  13   -0.13    0.40
  -4  -6  12    0.11    0.45
  -4  -6  11  116.71    1.22
   4   6 -11  105.94    1.20
  -4  -6  10   58.03    0.97
   4   6 -10   55.33    0.92
  -4  -6   9    4.83    0.56
   4   6  -9    3.88    0.49
   4   6  -8    2.21    0.45
   4   6  -7   28.62    0.64
   4   6  -6   14.44    1.76
   4   6  -5    8.76    1.65
   4   6  -4   20.01    1.94
  -4  -6   4   18.31    2.35
   4   6  -3  122.83    4.05
   4   6  -2    1.68    1.87
   4   6  -2    1.98    0.51
   4   6  -1   31.46    0.73
   4   6   0    1.52    0.53
   4   6   1   43.28    0.81
   4   6   1   45.26    0.86
   4   6   1   46.08    0.83
   4   6   2   10.41    0.63
   4   6   2   10.64    0.69
   4   6   2   10.30    0.60
   4   6   2   11.22    0.61
   4   6   3    9.53    0.64
   4   6   3    9.81    0.70
   4   6   3    9.79    0.57
   4   6   4   49.95    0.96
   4   6   5   35.12    0.84
   4   6   5   34.41    0.77
   4   6   6   17.78    0.67
   4   6   6   17.33    0.58
   4   6   7    4.24    0.40
   4   7 -14    1.81    0.41
  -4  -7  14    2.32    0.37
  -4  -7  13    3.53    0.44
  -4  -7  12    3.60    0.48
  -4  -7  11   -0.15    0.50
  -4  -7  10    4.02    0.54
  -4  -7   9    9.67    0.59
   4   7  -9    9.19    0.53
  -4  -7   8   13.15    0.62
   4   7  -8   11.04    0.55
  -4  -7   7   -0.05    0.49
   4   7  -7   -0.63    2.09
   4   7  -7    0.07    0.49
  -4  -7   6    0.02    0.43
   4   7  -6    0.76    2.08
   4   7  -5    7.06    2.46
   4   7  -5    8.73    1.97
   4   7  -4    3.28    2.03
   4   7  -3   48.21    3.07
   4   7  -3   61.82    0.85
   4   7  -1    6.53    0.55
   4   7  -1    6.62    0.55
   4   7  -1    7.40    0.57
   4   7   0    0.67    0.53
   4   7   0    0.72    0.59
   4   7   0    0.76    0.50
   4   7   1   20.13    0.70
   4   7   1   20.04    0.76
   4   7   1   20.29    0.66
   4   7   2    0.60    0.55
   4   7   2    0.92    0.65
   4   7   3    2.91    0.66
   4   7   4    0.92    0.66
   4   7   4    0.50    0.57
   4   7   5    6.06    0.52
   4   7   6    7.73    0.43
   4   8 -14    0.43    0.33
  -4  -8  14    0.53    0.29
   4   8 -13    0.15    0.41
  -4  -8  13    0.43    0.37
  -4  -8  12    0.28    0.41
  -4  -8  11    0.72    0.49
  -4  -8  10    1.59    0.50
  -4  -8   9    7.90    0.56
   4   8  -8    0.53    0.48
  -4  -8   8    0.49    0.47
   4   8  -7   27.46    0.73
  -4  -8   7   26.31    0.70
   4   8  -6   12.71    0.62
   4   8  -5    0.85    0.52
   4   8  -4    4.85    0.59
   4   8  -3   12.03    0.62
   4   8  -2   15.30    0.64
   4   8  -1   12.70    0.59
   4   8  -1   14.65    0.62
   4   8   0    0.48    0.57
   4   8   1   15.11    0.69
   4   8   2    1.97    0.60
   4   8   2    2.30    0.55
   4   8   3    0.24    0.51
   4   8   4    3.98    0.48
   4   8   5   13.38    0.44
   4   9 -13   -0.35    0.33
  -4  -9  13   -0.26    0.29
  -4  -9  12    4.55    0.40
   4   9 -12    5.32    0.44
   4   9 -11    2.69    0.45
  -4  -9  11    2.78    0.42
   4   9 -10    1.93    0.48
  -4  -9  10    2.27    0.44
  -4  -9   9   28.24    0.65
   4   9  -9   28.11    0.67
   4   9  -8   13.66    0.59
  -4  -9   8   12.22    0.53
   4   9  -8   13.69    0.56
   4   9  -7    1.32    0.51
   4   9  -6    1.69    0.53
   4   9  -5    0.20    0.53
   4   9  -4    9.74    0.59
   4   9  -3    0.33    0.50
   4   9  -2    0.41    0.47
   4   9  -1   -0.36    0.46
   4   9   0    3.87    0.50
   4   9   1    2.39    0.48
   4   9   2   30.21    0.60
   4   9   3   16.26    0.48
   4  10 -11    0.71    0.33
   4  10 -10   -0.07    0.36
   4  10  -9   65.36    0.75
   4  10  -9   61.59    0.69
   4  10  -8    9.23    0.50
   4  10  -7    0.14    0.46
   4  10  -6    0.37    0.49
   4  10  -5    3.43    0.50
   4  10  -4    3.38    0.49
   4  10  -3    1.04    0.45
   4  10  -2    0.15    0.39
   4  10  -2    0.00    0.41
   4  10  -1    6.23    0.42
   4  11  -8    0.04    0.33
   4  11  -7    4.56    0.39
   4  11  -7    3.59    0.33
   4  11  -6    2.14    0.39
   4  11  -6    1.88    0.34
   4  11  -5    0.85    0.38
   4  11  -5    0.76    0.34
   4  11  -4    2.44    0.36
   4  11  -4    2.42    0.37
   4  11  -3   17.23    0.44
  -5  11   0    0.19    0.32
  -5  11  -1    0.72    0.36
  -5  11  -2   -0.10    0.38
  -5  11  -3    9.38    0.43
  -5  11  -4    3.11    0.38
  -5  11  -5    6.21    0.37
  -5  11  -6    0.29    0.28
  -5  10   4    0.23    0.36
  -5  10   3    4.12    0.41
  -5  10   3    3.72    0.47
  -5  10   2   14.94    0.56
  -5  10   2   15.44    0.50
  -5  10   1    7.98    0.50
  -5  10   1    8.98    0.49
  -5  10   0    8.34    0.49
  -5  10  -1    4.55    0.48
  -5  10  -2   16.48    0.59
  -5  10  -3   19.67    0.60
  -5  10  -4   24.59    0.61
  -5  10  -5    1.16    0.42
  -5  10  -6    1.36    0.38
  -5  10  -7    0.09    0.32
  -5   9   7    0.08    0.35
  -5   9   6    0.32    0.42
  -5   9   5    4.14    0.49
  -5   9   4    8.06    0.56
  -5   9   4    8.35    0.58
  -5   9   3   -0.05    0.51
  -5   9   3   -0.22    0.42
  -5   9   2   26.12    0.72
  -5   9   2   25.25    0.65
  -5   9   1    1.00    0.48
  -5   9   1    0.80    0.48
  -5   9   0    0.85    0.49
  -5   9  -1    0.10    0.49
  -5   9  -2   26.41    0.68
  -5   9  -3   18.64    0.62
  -5   9  -4   21.49    0.63
   5  -9   5    3.00    0.54
  -5   9  -5    3.53    0.48
   5  -9   6    0.68    0.49
  -5   9  -6    0.74    0.41
   5  -9   7    0.14    0.45
   5  -9   8    4.34    0.48
   5  -9   9   25.22    0.56
   5  -9  10    0.03    0.32
   5  -9  10    0.03    0.29
  -5   8   8   17.27    0.55
  -5   8   7   -0.09    0.49
  -5   8   6    0.72    0.53
  -5   8   5    0.39    0.54
  -5   8   5    0.82    0.55
  -5   8   4    4.40    0.59
  -5   8   4    4.01    0.48
  -5   8   3    0.41    0.52
  -5   8   3    1.20    0.48
  -5   8   2   17.99    0.68
  -5   8   2   16.91    0.63
  -5   8   1   63.49    0.96
  -5   8   1   63.18    0.90
   5  -8   0    3.14    0.52
  -5   8   0    2.73    0.54
  -5   8  -1    6.68    0.48
  -5   8  -1    7.96    0.55
  -5   8  -2   10.15    0.52
  -5   8  -2   11.04    0.58
   5  -8   3   15.94    0.69
  -5   8  -3   14.73    0.54
  -5   8  -3   15.08    0.60
   5  -8   4   18.16    0.70
  -5   8  -4   18.40    0.59
  -5   8  -4   18.58    0.60
   5  -8   5  181.22    1.54
  -5   8  -5  179.08    1.28
   5  -8   6    3.56    0.56
   5  -8   7    0.66    0.54
   5  -8   8    1.35    0.50
   5  -8   9    1.14    0.44
   5  -8  10    5.97    0.45
   5  -8  10    5.27    0.44
  -5   7  10    0.35    0.37
  -5   7   9    0.14    0.45
  -5   7   8    0.54    0.53
  -5   7   7   14.62    0.68
  -5   7   6    2.55    0.58
  -5   7   5    1.73    0.56
  -5   7   4    0.21    0.54
  -5   7   4   -0.16    0.48
  -5   7   3  139.37    1.33
  -5   7   3  138.18    1.22
  -5   7   2  185.54    1.47
  -5   7   2  181.73    1.34
  -5   7   1  267.32    5.79
  -5   7   1  271.21    1.61
   5  -7   0   14.32    0.62
  -5   7   0   15.07    0.59
   5  -7   1    0.25    0.47
   5  -7   1    0.43    0.51
  -5   7  -1    0.51    0.39
  -5   7  -1    0.28    0.46
   5  -7   2    0.51    0.46
   5  -7   2   -0.03    0.51
  -5   7  -2   -0.14    0.45
  -5   7  -2   -0.03    0.38
   5  -7   3    4.91    0.56
  -5   7  -3    5.04    0.47
  -5   7  -3    4.49    0.48
   5  -7   3    4.72    0.49
   5  -7   4    6.35    0.58
  -5   7  -4    5.77    0.47
  -5   7  -4    5.38    0.49
   5  -7   5   91.64    1.16
  -5   7  -5   93.89    1.06
   5  -7   6   16.76    0.68
  -5   7  -6   16.34    0.57
   5  -7   7    9.14    0.63
   5  -7   8    5.09    0.58
   5  -7   9   -0.11    0.50
   5  -7  10    5.56    0.48
   5  -7  10    5.06    0.47
   5  -7  11   26.29    0.51
   5  -7  11   24.01    0.51
  -5   6  11    1.28    0.46
  -5   6  11    1.26    0.37
  -5   6  10    1.87    0.57
  -5   6  10    1.60    0.48
  -5   6   9   10.13    0.61
  -5   6   8    3.93    0.59
  -5   6   7   53.20    0.94
  -5   6   6   20.96    0.66
  -5   6   6   20.83    0.75
  -5   6   5   19.31    0.65
  -5   6   5   20.90    0.72
  -5   6   5   19.76    0.64
  -5   6   4   21.58    0.70
  -5   6   4   22.10    0.65
   5  -6  -3   75.74    3.82
  -5   6   3   92.73    4.02
  -5   6   2  429.61    7.33
  -5   6   2  411.87    6.83
   5  -6  -1  555.61    8.06
  -5   6   1  565.86    7.95
   5  -6   0   19.09    0.65
   5  -6   0   17.97    2.38
   5  -6   1    0.40    0.44
   5  -6   2    1.05    0.46
   5  -6   3    0.01    0.44
  -5   6  -3    0.84    0.38
   5  -6   4   -0.11    0.45
  -5   6  -4    0.30    0.38
   5  -6   5    4.87    0.50
   5  -6   5    4.38    0.48
   5  -6   5    4.38    0.54
  -5   6  -5    4.49    0.46
  -5   6  -6    1.17    0.41
   5  -6   6    1.63    0.51
   5  -6   7   23.44    0.73
  -5   6  -7   23.35    0.59
   5  -6   8    5.13    0.56
   5  -6   9    8.51    0.58
   5  -6  10    0.20    0.50
   5  -6  10   -0.13    0.43
   5  -6  11    7.09    0.45
   5  -6  11    6.61    0.43
  -5   5  12    0.41    0.46
  -5   5  11    4.40    0.60
  -5   5  11    3.82    0.46
  -5   5  10    7.20    0.68
  -5   5  10    6.61    0.54
  -5   5   9   23.52    0.72
  -5   5   8   86.13    1.09
  -5   5   8   86.44    1.05
  -5   5   7  105.18    1.13
   5  -5  -6   18.13    2.87
   5  -5  -6   17.98    2.41
  -5   5   6   22.12    2.56
  -5   5   6   26.03    0.70
  -5   5   6   23.34    0.72
  -5   5   6   22.84    0.65
   5  -5  -5    8.94    2.54
  -5   5   5   15.20    2.40
  -5   5   5   13.41    0.60
   5  -5  -5    7.70    2.20
   5  -5  -4    3.50    2.08
  -5   5   4    7.22    2.02
  -5   5   4    5.22    0.50
   5  -5  -4    4.47    2.19
   5  -5  -3  104.87    3.89
   5  -5  -3   97.23    3.78
   5  -5  -2   56.10    3.07
  -5   5   2   58.37    3.10
   5  -5  -2   51.46    2.92
   5  -5  -1   60.70    3.09
  -5   5   1   60.26    2.92
   5  -5   0    0.80    1.83
   5  -5   0    0.67    0.46
   5  -5   1    6.71    0.51
   5  -5   2   14.40    0.58
   5  -5   3   19.59    0.61
   5  -5   4   48.53    0.80
  -5   5  -4   48.93    0.76
   5  -5   5    7.83    0.52
  -5   5  -5    7.68    0.49
   5  -5   6   18.62    0.64
   5  -5   6   19.73    0.67
  -5   5  -6   19.02    0.58
   5  -5   7   34.60    0.74
   5  -5   7   36.34    0.81
   5  -5   8   11.35    0.60
   5  -5   9    0.78    0.56
   5  -5   9    0.78    0.49
   5  -5  10   26.46    0.65
   5  -5  10   22.49    0.63
   5  -5  11   16.65    0.51
   5  -5  11   13.67    0.48
  -5   4  12    2.31    0.58
  -5   4  11    0.10    0.64
  -5   4  10    2.35    0.68
  -5   4  10    1.63    0.53
  -5   4   9    2.39    0.55
  -5   4   9    2.62    0.52
   5  -4  -8   -1.95    3.20
   5  -4  -8    1.08    2.87
  -5   4   8    0.81    0.51
  -5   4   7   -1.09    2.56
  -5   4   7    0.09    0.50
   5  -4  -7   -2.61    2.46
   5  -4  -7   -2.90    2.58
   5  -4  -6   13.20    2.26
   5  -4  -6   11.64    2.21
  -5   4   6   14.66    2.29
   5  -4  -5    5.92    2.03
   5  -4  -5    3.77    1.98
  -5   4   5    4.55    1.85
   5  -4  -4   14.87    2.01
  -5   4   4   16.30    2.23
   5  -4  -4   10.53    1.76
  -5   4   3    3.97    1.76
   5  -4  -3    4.47    1.73
   5  -4  -3    3.64    1.63
  -5   4   2    0.07    1.62
   5  -4  -2    1.08    1.62
   5  -4  -1  244.97    5.11
  -5   4   1  238.79    4.80
   5  -4   0    3.39    0.47
   5  -4   0    5.56    1.62
  -5   4   0    2.75    1.68
   5  -4   1    1.31    0.44
   5  -4   2   81.64    0.94
   5  -4   3    1.30    0.45
   5  -4   4   32.61    0.70
   5  -4   5    3.45    0.49
  -5   4  -5    3.24    0.43
   5  -4   6  102.61    1.10
   5  -4   7  130.98    1.23
   5  -4   7  134.05    1.28
   5  -4   8   30.21    0.72
   5  -4   8   33.81    0.78
   5  -4   9    5.67    0.57
   5  -4   9    4.92    0.48
   5  -4   9    4.91    0.51
   5  -4  10    3.10    0.53
   5  -4  11   11.71    0.49
  -5   3  13   13.38    0.61
  -5   3  12   18.73    0.74
  -5   3  11    6.07    0.71
  -5   3  10    0.15    0.67
  -5   3  10   -0.41    0.50
   5  -3  -9   -0.40    2.85
   5  -3  -9    0.01    2.99
  -5   3   9    1.86    0.51
   5  -3  -8   -0.45    2.52
  -5   3   8    0.87    2.73
  -5   3   7  135.43    4.63
   5  -3  -7  138.68    4.77
   5  -3  -6   37.42    2.91
   5  -3  -6   32.13    2.70
  -5   3   6   39.61    2.71
   5  -3  -5    9.25    1.73
   5  -3  -5    9.75    1.79
  -5   3   5    8.14    1.91
  -5   3   4    3.29    1.66
   5  -3  -4    2.03    1.63
   5  -3  -4    3.73    1.62
  -5   3   3   48.43    2.61
   5  -3  -3   48.96    2.71
   5  -3  -2    1.36    1.53
  -5   3   2    1.69    1.37
  -5   3   1   43.09    2.36
   5  -3  -1   40.23    2.40
   5  -3  -1   45.30    0.70
  -5   3   0   47.74    2.28
   5  -3   0   47.81    0.72
   5  -3   0   48.94    2.50
   5  -3   1   12.53    0.52
   5  -3   2   21.97    0.59
   5  -3   3    0.75    0.44
   5  -3   4   13.99    0.57
   5  -3   5  143.24    1.25
   5  -3   6   56.37    0.89
   5  -3   7   12.98    0.63
   5  -3   7   12.62    0.95
   5  -3   8    0.20    0.55
   5  -3   8    0.01    0.46
   5  -3   8    0.59    0.94
   5  -3   8   -0.03    0.44
   5  -3   9   20.08    0.70
   5  -3   9   19.72    1.15
   5  -3  10   12.24    0.56
   5  -3  11   32.39    0.58
  -5   2  13   12.26    0.66
  -5   2  12    0.50    0.67
  -5   2  11    1.99    0.70
  -5   2  10    0.14    0.67
  -5   2  10    0.03    0.49
   5  -2  -9   -1.22    2.71
   5  -2  -8    0.99    2.27
  -5   2   8    0.74    2.03
  -5   2   8    1.32    2.46
   5  -2  -7   16.25    2.11
  -5   2   7   13.46    2.06
   5  -2  -6  123.29    4.19
  -5   2   6  131.84    4.05
   5  -2  -5   28.10    2.49
  -5   2   5   25.73    2.26
   5  -2  -4   10.74    1.83
  -5   2   4   11.51    1.83
   5  -2  -3   25.47    2.13
  -5   2   3   28.31    2.13
   5  -2  -2  397.37    5.96
  -5   2   2  385.48    5.65
   5  -2  -1  156.82    1.07
  -5   2   1  152.01    3.65
   5  -2   0  314.61    5.32
   5  -2   0  315.90    1.48
  -5   2   0  316.10    4.95
   5  -2   1   24.42    0.57
  -5   2  -1   22.72    1.78
   5  -2   2   24.68    0.58
   5  -2   3   16.11    0.55
   5  -2   4    0.88    0.46
   5  -2   5    8.44    0.54
   5  -2   6  281.88    1.75
   5  -2   7   82.45    1.03
   5  -2   7   79.07    0.96
   5  -2   7   80.30    1.04
   5  -2   7   82.68    1.15
   5  -2   8   16.75    0.65
   5  -2   8   16.31    0.83
   5  -2   8   16.00    0.63
   5  -2   9    0.19    0.55
   5  -2   9    0.40    0.84
   5  -2  10    0.24    0.47
   5  -2  10    0.25    1.02
  -5   1  14    1.63    0.33
  -5   1  14    2.16    0.56
  -5   1  13    3.40    0.67
  -5   1  13    2.68    0.40
  -5   1  12   19.08    0.57
  -5   1  12   19.08    0.80
  -5   1  11    2.59    0.44
  -5   1  11    2.08    0.72
  -5   1  11    1.99    0.51
   5  -1 -10    6.80    2.97
  -5   1  10    5.55    2.50
  -5   1  10    6.51    0.46
   5  -1  -9   12.95    2.41
  -5   1   9    3.45    2.03
   5  -1  -8   20.66    2.37
  -5   1   8   23.00    2.25
   5  -1  -7  188.55    4.97
  -5   1   7  196.57    4.81
  -5   1   6  241.84    5.07
   5  -1  -6  234.22    5.20
   5  -1  -5   19.91    2.12
  -5   1   5   20.93    1.98
   5  -1  -4   71.34    2.94
  -5   1   4   76.74    2.91
   5  -1  -3   18.55    1.84
  -5   1   3   18.16    1.89
   5  -1  -2  101.29    3.16
   5  -1  -2  100.96    0.82
  -5   1   2  101.39    3.12
   5  -1  -1   26.49    2.00
   5  -1  -1   28.35    0.55
  -5   1   1   26.96    1.98
   5  -1   0  256.67    4.71
   5  -1   0  260.65    1.30
  -5   1   0  257.35    4.54
   5  -1   1    8.73    0.44
  -5   1  -1    7.90    1.47
   5  -1   2   38.54    0.66
   5  -1   3    6.87    0.48
   5  -1   4   20.44    0.61
   5  -1   5   11.28    0.56
   5  -1   6   81.89    1.05
   5  -1   7   13.30    0.67
   5  -1   7   14.24    0.73
   5  -1   7   12.53    0.62
   5  -1   8   21.11    0.69
   5  -1   8   20.55    0.80
   5  -1   8   19.91    0.66
   5  -1   9    7.01    0.59
   5  -1   9    8.05    0.77
   5  -1  10    0.18    0.45
   5  -1  10    0.02    0.90
  -5   0  15    0.17    0.28
  -5   0  14   23.05    0.54
  -5   0  14   24.55    0.72
  -5   0  13   71.30    0.85
  -5   0  13   71.68    1.06
  -5   0  12   80.44    0.92
  -5   0  12   81.90    1.11
  -5   0  11    0.39    0.43
  -5   0  11    0.12    0.68
  -5   0  10    2.35    2.14
  -5   0  10    1.18    0.48
   5   0  -9   -0.10    0.39
  -5   0   9   -1.42    1.78
   5   0  -9    0.02    2.46
   5   0  -8    1.98    2.05
   5   0  -8    2.08    0.42
   5   0  -7  243.49    5.31
  -5   0   7  247.54    5.12
   5   0  -7  244.15    1.47
  -5   0   6  413.50    6.20
   5   0  -6  407.35    1.82
   5   0  -5    0.50    0.36
  -5   0   5   -0.12    1.40
   5   0  -5    0.77    1.52
   5   0  -4   84.37    2.92
  -5   0   4   85.74    2.99
   5   0  -3   12.27    1.62
  -5   0   3   13.15    1.69
   5   0  -2    3.57    0.34
  -5   0   2    2.75    1.43
   5   0  -2    2.82    1.41
   5   0  -1  203.29    4.07
   5   0  -1  210.91    1.10
  -5   0   1  202.66    4.19
   5   0   0   92.14    0.80
  -5   0   0   92.63    3.01
   5   0   1   94.38    0.85
  -5   0  -1   91.90    3.06
   5   0   2   98.93    0.92
  -5   0  -2  101.94    3.16
   5   0   3   -0.04    0.40
   5   0   4   10.66    0.53
   5   0   5    1.93    0.48
   5   0   6   38.38    0.79
   5   0   6   39.32    0.84
   5   0   6   39.29    0.80
   5   0   7    5.71    0.60
   5   0   7    5.92    0.65
   5   0   7    5.66    0.54
   5   0   8    9.46    0.59
   5   0   8    9.55    0.69
   5   0   9    2.41    0.53
   5   0   9    3.55    0.69
   5   0  10    4.74    0.84
  -5  -1  15   -0.23    0.34
  -5  -1  14   60.46    0.77
  -5  -1  14   61.68    0.94
  -5  -1  13  314.98    1.65
  -5  -1  13  315.42    1.80
  -5  -1  12  101.10    1.03
  -5  -1  12  100.31    1.19
  -5  -1  11   11.02    0.74
   5   1 -10    2.21    0.45
   5   1 -10    0.38    3.07
  -5  -1  10    1.14    1.97
   5   1  -9    2.78    0.44
   5   1  -9    1.72    2.53
  -5  -1   9    1.85    1.73
   5   1  -8   70.45    3.33
   5   1  -8   86.05    0.97
   5   1  -7   24.62    2.14
   5   1  -7   26.22    0.63
  -5  -1   7   27.49    2.14
   5   1  -6   85.21    3.15
  -5  -1   6   81.84    2.98
   5   1  -6   86.15    0.92
  -5  -1   5    9.25    1.57
   5   1  -5    8.07    1.54
   5   1  -5    8.42    0.46
   5   1  -4   26.56    1.75
  -5  -1   4   26.01    2.01
   5   1  -4   24.31    0.54
   5   1  -3    6.04    1.47
  -5  -1   3    6.45    1.59
   5   1  -2   32.06    1.84
  -5  -1   2   32.53    2.20
  -5  -1   1  102.81    3.27
   5   1   0   35.74    0.55
  -5  -1   0   35.36    2.25
  -5  -1  -1    0.97    1.56
   5   1   1    2.37    0.37
  -5  -1  -2    1.35    1.76
   5   1   2    0.65    0.39
   5   1   3    1.07    0.42
   5   1   4   10.81    0.55
   5   1   5    5.36    0.51
   5   1   6    0.68    0.54
   5   1   6    0.64    0.57
   5   1   6    0.51    0.46
   5   1   7    8.08    0.62
   5   1   7    8.86    0.66
   5   1   7    8.72    0.56
   5   1   8    0.91    0.50
   5   1   8    1.01    0.61
   5   1   9    0.62    0.46
   5   1   9    1.06    0.67
   5   1  10    4.53    0.83
  -5  -2  15    1.35    0.37
  -5  -2  14    1.97    0.45
  -5  -2  14    2.62    0.67
  -5  -2  13  179.51    1.28
  -5  -2  13  176.88    1.43
  -5  -2  12   29.99    0.89
  -5  -2  12   29.29    0.69
   5   2 -11    3.02    0.48
  -5  -2  11    4.46    0.70
   5   2 -10    2.09    0.45
  -5  -2  10    1.90    1.95
  -5  -2   9    8.48    1.74
   5   2  -9    9.15    0.52
   5   2  -8   40.91    0.74
   5   2  -7    2.05    0.41
  -5  -2   7    0.59    1.92
  -5  -2   6    3.86    1.67
   5   2  -6    4.59    0.42
  -5  -2   5  161.97    4.05
   5   2  -5  164.22    1.17
  -5  -2   4   27.64    2.09
   5   2  -4   24.31    0.53
   5   2  -3    0.29    0.32
  -5  -2   3    0.13    1.42
  -5  -2   2   90.66    3.29
  -5  -2   1   12.46    1.80
  -5  -2   0   10.02    1.88
  -5  -2  -1    0.12    1.71
   5   2   2    5.24    0.44
  -5  -2  -2    5.94    1.94
   5   2   3    0.68    0.42
   5   2   4    1.20    0.45
   5   2   5    5.80    0.57
   5   2   5    6.09    0.59
   5   2   5    5.84    0.56
   5   2   5    5.52    0.52
   5   2   6   24.84    0.72
   5   2   6   26.04    0.75
   5   2   6   23.67    0.69
   5   2   6   23.36    0.72
   5   2   7   63.32    0.89
   5   2   7   64.71    0.98
   5   2   8   16.15    0.62
   5   2   8   15.85    0.71
   5   2   9   12.71    0.50
   5   2   9   12.46    0.79
  -5  -3  15    7.20    0.41
  -5  -3  14    9.75    0.50
  -5  -3  13   19.25    0.60
  -5  -3  13   19.24    0.81
  -5  -3  12    1.96    0.47
  -5  -3  12    2.11    0.71
  -5  -3  11   23.73    0.83
   5   3 -11   23.20    0.69
   5   3 -10    0.00    0.42
  -5  -3  10   -0.75    2.15
   5   3  -9    0.16    0.45
  -5  -3   9   -1.58    1.83
   5   3  -8   23.11    0.66
   5   3  -7    6.07    0.48
  -5  -3   6    3.24    1.81
   5   3  -6    5.69    0.46
  -5  -3   5    3.08    1.69
   5   3  -5    3.15    0.41
   5   3  -4    1.43    0.36
  -5  -3   4    1.22    1.49
  -5  -3   3   22.44    2.19
  -5  -3   2   -0.32    1.51
  -5  -3   1    0.72    1.67
  -5  -3   0  260.59    5.55
  -5  -3  -1   39.19    2.75
  -5  -3  -2    1.24    2.16
   5   3   2    2.57    0.46
  -5  -3  -3    7.09    2.67
   5   3   4   15.87    0.62
   5   3   4   15.73    0.61
   5   3   4   15.53    0.60
   5   3   5    0.01    0.52
   5   3   5   -0.04    0.59
   5   3   5    0.39    0.45
   5   3   6    1.18    0.52
   5   3   6    1.21    0.60
   5   3   7   10.59    0.58
   5   3   7    9.91    0.61
   5   3   8   16.34    0.55
  -5  -4  15    1.38    0.33
  -5  -4  14    1.35    0.39
  -5  -4  13    1.32    0.44
  -5  -4  12   59.31    0.83
   5   4 -11    3.01    0.49
  -5  -4  11    3.78    0.51
  -5  -4  10   84.32    1.09
   5   4 -10   88.28    1.11
  -5  -4   9   66.81    3.23
   5   4  -9   81.63    1.03
   5   4  -8   28.65    0.70
   5   4  -7    1.88    0.43
  -5  -4   6   20.65    2.21
   5   4  -6   21.54    0.59
  -5  -4   5   80.45    3.34
   5   4  -5   83.05    0.89
  -5  -4   4   47.07    2.91
  -5  -4   3    0.98    1.83
  -5  -4   2   -0.38    1.85
  -5  -4   1   28.23    2.52
  -5  -4   0    0.07    2.05
   5   4   1    2.49    0.50
  -5  -4  -2   53.01    3.51
   5   4   2   65.72    0.89
   5   4   3    8.69    0.60
   5   4   3    8.81    0.59
  -5  -4  -3    9.80    3.18
   5   4   4    1.94    0.53
   5   4   4    2.04    0.53
   5   4   4    2.39    0.61
   5   4   5   25.87    0.70
   5   4   5   25.26    0.68
   5   4   5   26.37    0.80
   5   4   6    0.78    0.52
   5   4   6    0.51    0.57
   5   4   7    0.07    0.48
   5   4   7    0.29    0.50
  -5  -5  15    6.16    0.33
  -5  -5  14    4.87    0.37
  -5  -5  14    4.35    0.39
  -5  -5  13    1.59    0.39
  -5  -5  13    1.36    0.40
  -5  -5  12   21.71    0.59
  -5  -5  12   22.32    0.66
  -5  -5  11    3.66    0.54
  -5  -5  10    5.75    0.58
   5   5 -10    4.41    0.52
   5   5  -9   51.13    0.88
   5   5  -8    6.64    0.50
   5   5  -7   35.71    0.70
   5   5  -6  111.75    1.07
  -5  -5   5    6.27    2.37
  -5  -5   4    7.91    2.22
   5   5  -4    5.69    1.79
  -5  -5   3    3.14    2.09
   5   5  -3    0.42    1.87
  -5  -5   2    0.41    2.13
  -5  -5   1    2.42    2.23
   5   5   1    6.70    0.57
   5   5   1    5.96    0.57
   5   5   1    7.00    0.55
   5   5   2   26.63    0.73
   5   5   2   27.30    0.79
   5   5   2   27.07    0.72
  -5  -5  -2   25.23    3.06
   5   5   2   28.32    0.71
   5   5   3    6.99    0.60
   5   5   3    8.28    0.68
   5   5   3    7.56    0.63
   5   5   3    8.00    0.55
   5   5   4   -0.08    0.55
   5   5   4    0.29    0.53
   5   5   4    0.05    0.64
   5   5   5   18.51    0.73
   5   5   5   18.44    0.67
   5   5   6   -0.06    0.52
   5   5   6    0.32    0.43
  -5  -6  14   -0.02    0.33
  -5  -6  14    0.11    0.29
  -5  -6  13    1.71    0.41
  -5  -6  12    6.50    0.53
  -5  -6  11   13.36    0.64
   5   6 -10   -0.25    0.42
  -5  -6  10    0.42    0.50
  -5  -6   9    4.26    0.57
   5   6  -9    3.88    0.47
   5   6  -8   12.09    0.59
   5   6  -7    1.54    2.13
   5   6  -7    2.04    0.45
   5   6  -6   -1.01    2.05
   5   6  -6    1.08    0.45
   5   6  -5   15.15    2.02
   5   6  -4   38.49    2.65
  -5  -6   4   39.62    3.05
   5   6  -3   21.84    2.39
  -5  -6   3   25.21    2.65
  -5  -6   2   21.31    2.68
   5   6  -2   19.67    0.64
   5   6  -2   20.59    0.63
   5   6  -1   10.94    0.60
  -5  -6   1    8.71    2.75
   5   6  -1    9.06    0.55
   5   6   0    4.13    0.55
   5   6   0    4.42    0.63
   5   6   1    0.14    0.54
   5   6   1    0.39    0.60
   5   6   2    3.73    0.58
   5   6   2    3.22    0.65
   5   6   3    7.32    0.61
   5   6   3    7.57    0.71
   5   6   4    1.19    0.62
   5   6   5   -0.02    0.56
   5   6   5    0.42    0.45
   5   6   6   20.11    0.48
  -5  -7  14    0.00    0.29
  -5  -7  13    0.89    0.38
  -5  -7  12    1.92    0.46
  -5  -7  11    0.21    0.48
  -5  -7  10    1.08    0.49
  -5  -7   9    0.83    0.50
  -5  -7   8    0.63    0.51
   5   7  -8    0.57    0.47
  -5  -7   7    0.15    0.48
  -5  -7   6    2.36    0.49
   5   7  -6    2.75    0.48
   5   7  -5    1.16    0.48
   5   7  -4    0.84    0.48
   5   7  -3    1.72    0.50
   5   7  -2    7.33    0.57
   5   7  -1    4.28    0.56
   5   7   0    2.82    0.55
   5   7   0    2.87    0.60
   5   7   1    0.44    0.55
   5   7   1    0.98    0.62
   5   7   2   82.53    1.04
   5   7   3   75.84    0.97
   5   7   4    6.25    0.57
   5   7   4    6.45    0.50
   5   7   5   28.40    0.52
  -5  -8  13    3.19    0.36
   5   8 -13    3.06    0.39
  -5  -8  12    9.59    0.49
  -5  -8  11    0.10    0.44
  -5  -8  10    0.14    0.47
  -5  -8   9   -0.03    0.45
   5   8  -8    0.34    0.48
  -5  -8   8    0.37    0.46
   5   8  -7    0.53    0.52
  -5  -8   7    0.62    0.44
   5   8  -6    1.01    0.54
   5   8  -6    1.33    0.44
   5   8  -5   -0.22    0.55
   5   8  -4    8.73    0.61
   5   8  -3    1.14    0.52
   5   8  -2    1.19    0.49
   5   8  -2    0.76    0.49
   5   8  -1   -0.01    0.49
   5   8   0    1.71    0.54
   5   8   1    3.47    0.56
   5   8   2   71.27    0.84
   5   8   3  170.41    1.06
   5   9 -12   -0.09    0.33
  -5  -9  12    0.08    0.29
   5   9 -11    1.63    0.38
  -5  -9  11    1.14    0.36
   5   9 -10    1.17    0.39
  -5  -9  10    0.99    0.39
   5   9  -9    0.70    0.41
  -5  -9   9    0.64    0.38
   5   9  -8    0.51    0.45
   5   9  -7    4.52    0.52
   5   9  -6    0.55    0.50
   5   9  -5    0.05    0.52
   5   9  -4   62.43    0.87
   5   9  -3   13.16    0.57
   5   9  -2    0.36    0.42
   5   9  -1   12.50    0.51
   5   9   0    1.23    0.41
   5   9   1    2.52    0.40
   5  10  -9    3.89    0.37
   5  10  -8    0.42    0.37
   5  10  -8    0.33    0.32
   5  10  -7    0.00    0.40
   5  10  -6    0.68    0.43
   5  10  -5   -0.35    0.43
   5  10  -4   41.36    0.65
   5  10  -3   57.98    0.66
   5  10  -3   59.62    0.69
   5  10  -2    7.01    0.38
  -6  11  -1    0.87    0.32
  -6  11  -2   55.42    0.58
  -6  11  -3   26.56    0.45
  -6  10   3    3.45    0.38
  -6  10   3    3.14    0.32
  -6  10   2    0.44    0.36
  -6  10   2    0.65    0.36
  -6  10   1    1.31    0.41
  -6  10   0   -0.04    0.42
  -6  10  -1    0.86    0.43
  -6  10  -2    7.34    0.47
  -6  10  -3    9.93    0.48
  -6  10  -4   26.08    0.54
  -6  10  -5    0.32    0.34
  -6   9   6    2.60    0.41
  -6   9   5    0.36    0.43
  -6   9   4    1.09    0.47
  -6   9   4    1.38    0.40
  -6   9   3    2.16    0.45
  -6   9   2    3.16    0.48
  -6   9   1   25.73    0.67
  -6   9   0    0.34    0.49
  -6   9  -1   10.35    0.57
  -6   9  -2    4.99    0.51
  -6   9  -3   10.14    0.53
  -6   9  -4    0.05    0.41
  -6   9  -5    1.20    0.38
   6  -9   6    6.87    0.50
   6  -9   7    3.37    0.44
   6  -9   8    0.18    0.37
  -6   8   8    1.13    0.38
  -6   8   7    1.21    0.45
  -6   8   6   11.34    0.59
  -6   8   5    1.85    0.43
  -6   8   4    0.14    0.46
  -6   8   3    3.76    0.53
  -6   8   2   -0.20    0.49
  -6   8   2    0.18    0.50
  -6   8   1   19.05    0.66
  -6   8   0    6.51    0.56
  -6   8  -1   33.66    0.73
  -6   8  -2    3.58    0.50
   6  -8   3    3.77    0.60
  -6   8  -3    4.20    0.50
   6  -8   4    8.97    0.64
   6  -8   4    9.72    0.63
  -6   8  -4    9.24    0.52
   6  -8   5    0.54    0.52
   6  -8   6    2.21    0.54
   6  -8   7    3.94    0.49
   6  -8   8    5.86    0.48
   6  -8   9   18.49    0.46
   6  -8   9   16.35    0.48
  -6   7   9    1.11    0.41
  -6   7   8    1.10    0.49
  -6   7   7   -0.01    0.52
  -6   7   6    0.04    0.44
  -6   7   5    0.58    0.48
  -6   7   4    0.72    0.49
  -6   7   3   64.09    0.99
  -6   7   3   67.38    0.95
   6  -7  -2    1.64    0.50
  -6   7   2    0.88    0.52
  -6   7   2    0.92    0.51
   6  -7  -1  104.05    1.18
  -6   7   1  108.58    1.10
   6  -7   0   17.88    0.68
  -6   7   0   19.27    0.63
   6  -7   1    0.52    0.46
   6  -7   1    0.24    0.56
  -6   7  -1    0.80    0.40
  -6   7  -1    0.47    0.47
   6  -7   2   13.95    0.60
   6  -7   2   13.68    0.68
   6  -7   2   15.42    0.68
  -6   7  -2   13.69    0.57
  -6   7  -2   14.60    0.58
   6  -7   3    4.48    0.49
   6  -7   3    4.47    0.60
  -6   7  -3    3.80    0.45
  -6   7  -3    4.31    0.50
   6  -7   4   27.06    0.78
   6  -7   5    0.69    0.54
   6  -7   6    3.02    0.54
   6  -7   7    1.00    0.50
   6  -7   8    0.48    0.46
   6  -7   9    4.40    0.46
   6  -7   9    3.32    0.42
   6  -7  10    0.03    0.35
   6  -7  10   -0.24    0.29
  -6   6  10    6.99    0.45
  -6   6   9    9.30    0.55
  -6   6   8   11.04    0.63
  -6   6   6    3.27    0.51
  -6   6   5    6.34    0.57
  -6   6   4   34.72    0.82
  -6   6   4   35.26    0.77
   6  -6  -3   47.63    3.18
  -6   6   3   51.02    3.49
  -6   6   3   51.64    0.91
  -6   6   3   51.77    0.86
   6  -6  -2   41.94    3.03
  -6   6   2   46.03    3.23
   6  -6  -2   51.79    0.91
   6  -6  -2   51.08    0.92
  -6   6   2   47.09    0.85
  -6   6   2   50.68    0.82
   6  -6  -1    2.44    0.52
   6  -6  -1    3.66    2.80
   6  -6  -1    2.69    0.58
  -6   6   1    2.20    0.50
   6  -6   0    1.17    0.50
  -6   6   0    1.34    0.47
   6  -6   1   67.19    0.99
   6  -6   1   64.19    1.00
   6  -6   1   64.18    0.99
  -6   6  -1   64.30    0.85
   6  -6   2    0.79    0.47
   6  -6   2    0.81    0.50
  -6   6  -2    0.92    0.44
   6  -6   3    4.15    0.50
   6  -6   3    3.80    0.53
  -6   6  -3    4.21    0.43
   6  -6   4    4.30    0.50
   6  -6   4    4.24    0.56
  -6   6  -4    3.95    0.44
   6  -6   5    1.21    0.46
   6  -6   5    1.35    0.52
  -6   6  -5    1.43    0.39
   6  -6   6    3.07    0.54
   6  -6   7    3.73    0.53
   6  -6   8   10.13    0.59
   6  -6   8    9.17    0.54
   6  -6   9    0.73    0.46
   6  -6   9    0.76    0.41
   6  -6  10    9.85    0.45
   6  -6  10    8.85    0.40
  -6   5  10    7.77    0.52
  -6   5   9    5.99    0.56
  -6   5   8    6.03    0.60
  -6   5   7   10.08    0.60
  -6   5   7    9.61    0.58
  -6   5   6    1.65    0.50
  -6   5   6    1.54    0.51
   6  -5  -5    5.72    2.86
  -6   5   5    5.75    2.62
  -6   5   5    6.07    0.54
   6  -5  -4   27.49    2.60
  -6   5   4   28.19    2.59
   6  -5  -3  148.49    4.81
  -6   5   3  159.98    4.99
   6  -5  -2   40.84    2.99
  -6   5   2   44.19    3.04
   6  -5  -1   58.99    3.22
   6  -5  -1   59.50    0.92
  -6   5   1   53.33    3.11
   6  -5   0   -0.83    2.19
   6  -5   0    2.42    0.50
   6  -5   1    2.97    0.51
   6  -5   2    3.26    0.50
   6  -5   3    6.85    0.55
   6  -5   4   13.68    0.60
   6  -5   4   13.96    0.62
  -6   5  -4   12.34    0.54
   6  -5   5   41.96    0.81
   6  -5   5   42.05    0.84
  -6   5  -5   40.29    0.75
   6  -5   6    3.06    0.46
   6  -5   6    3.35    0.53
   6  -5   7    2.20    0.51
   6  -5   8   -0.19    0.57
   6  -5   8    0.20    0.44
   6  -5   9   15.30    0.58
   6  -5   9   13.68    0.52
   6  -5  10   -0.16    0.41
  -6   4  11    5.21    0.61
  -6   4   8   32.25    0.76
  -6   4   8   30.39    0.73
   6  -4  -7    0.09    2.94
   6  -4  -7   -2.55    3.21
  -6   4   7    1.60    2.87
  -6   4   7    0.70    0.50
  -6   4   7    0.23    0.49
  -6   4   6   44.86    3.34
  -6   4   6   48.79    0.82
  -6   4   5    4.50    2.24
   6  -4  -5    0.54    2.33
   6  -4  -4  254.23    5.88
  -6   4   4  252.54    5.94
   6  -4  -3  143.53    4.55
  -6   4   3  151.46    4.67
  -6   4   2   -0.90    1.95
   6  -4  -2    0.07    0.46
   6  -4  -2    0.84    1.91
   6  -4  -1   41.88    2.74
  -6   4   1   36.02    2.57
   6  -4  -1   40.58    0.78
   6  -4   0   10.66    0.57
   6  -4   0   11.55    1.92
   6  -4   1    1.01    0.48
   6  -4   2    0.30    0.47
   6  -4   3   12.60    0.58
   6  -4   4    0.64    0.47
  -6   4  -4    0.69    0.41
   6  -4   5   33.30    0.75
   6  -4   6    1.62    0.46
   6  -4   7   14.45    0.67
   6  -4   8    6.25    0.62
   6  -4   9   23.50    0.65
   6  -4  10    8.65    0.48
  -6   3  12    8.29    0.61
  -6   3  11    0.34    0.64
  -6   3   9    2.49    0.53
  -6   3   9    2.03    0.50
   6  -3  -8    6.76    2.89
   6  -3  -8    3.78    3.26
  -6   3   8    7.33    3.10
  -6   3   8    6.23    0.55
   6  -3  -7   36.67    3.00
  -6   3   7   37.99    3.06
   6  -3  -6   -0.24    2.23
  -6   3   6    0.00    2.22
  -6   3   5   13.21    2.14
   6  -3  -5   13.07    2.09
   6  -3  -4    3.46    1.86
  -6   3   4    1.28    1.85
   6  -3  -3    9.08    1.92
  -6   3   3   11.32    2.01
  -6   3   2   40.27    2.67
   6  -3  -2   39.34    2.70
   6  -3  -2   43.34    0.74
  -6   3   1   55.10    2.87
   6  -3  -1   59.63    3.08
   6  -3  -1   58.86    0.83
   6  -3   0    2.19    1.76
   6  -3   0    1.28    0.44
  -6   3   0    0.62    1.97
   6  -3   1    3.72    0.47
   6  -3   2   40.27    0.76
   6  -3   3    4.07    0.51
   6  -3   4  123.21    1.22
   6  -3   5  138.13    1.19
   6  -3   5  139.03    1.29
   6  -3   6    0.76    0.58
   6  -3   6    0.64    0.46
   6  -3   7   -0.05    0.57
   6  -3   8    8.05    0.62
   6  -3   9   -0.16    0.51
   6  -3  10   36.17    0.61
  -6   2  13    0.09    0.55
  -6   2  12    0.28    0.62
  -6   2  11    2.88    0.66
  -6   2  10    2.15    0.51
  -6   2   9    7.01    0.56
  -6   2   8   44.32    3.20
  -6   2   8   47.19    0.83
  -6   2   7    0.33    2.28
   6  -2  -7    0.70    2.30
   6  -2  -6   -0.59    2.10
  -6   2   6    0.55    2.08
   6  -2  -5    1.78    1.92
  -6   2   5    0.67    1.87
  -6   2   4   68.75    3.21
   6  -2  -4   62.11    3.21
   6  -2  -3   18.04    2.13
   6  -2  -3   20.30    0.57
  -6   2   3   18.60    2.20
   6  -2  -2   22.56    2.25
   6  -2  -2   19.09    0.56
  -6   2   2   18.06    2.08
   6  -2  -1    7.01    0.47
   6  -2  -1    6.05    1.73
  -6   2   1    5.17    1.66
   6  -2   0   24.32    0.62
  -6   2   0   19.10    1.85
   6  -2   1   19.77    0.58
   6  -2   2    8.06    0.51
   6  -2   3   75.36    0.97
   6  -2   4  238.98    1.62
   6  -2   5  414.55    1.96
   6  -2   5  433.15    2.15
   6  -2   6  317.97    1.80
   6  -2   6  322.72    1.92
   6  -2   7    0.20    0.57
   6  -2   8   14.69    0.66
   6  -2   9    0.07    0.47
   6  -2  10    0.14    0.40
  -6   1  14    3.14    0.52
  -6   1  13    4.21    0.61
  -6   1  12    2.71    0.41
  -6   1  12    2.91    0.68
  -6   1  11   39.75    0.69
  -6   1  10    9.60    0.60
   6  -1  -9    0.82    2.94
  -6   1   9    0.09    2.40
  -6   1   9    0.65    0.50
  -6   1   8    8.35    2.61
   6  -1  -8    2.56    2.58
   6  -1  -7    0.73    2.18
  -6   1   7   -0.55    2.12
  -6   1   6   65.39    3.26
   6  -1  -6   61.86    3.23
   6  -1  -5   -0.27    1.83
  -6   1   5   -0.02    1.77
   6  -1  -4    1.71    1.72
  -6   1   4    1.29    1.64
   6  -1  -3   18.59    0.52
   6  -1  -3   15.81    2.11
  -6   1   3   19.97    2.13
   6  -1  -2   75.01    3.20
   6  -1  -2   77.71    0.83
  -6   1   2   74.58    3.16
   6  -1  -1  144.52    4.08
   6  -1  -1  146.17    1.11
   6  -1   0   48.18    0.72
  -6   1   0   44.77    2.64
   6  -1   1    5.13    0.45
  -6   1  -1    6.09    2.02
   6  -1   2   23.35    0.61
   6  -1   3   10.18    0.54
   6  -1   4    0.53    0.47
   6  -1   5  186.25    1.37
   6  -1   5  187.36    1.48
   6  -1   5  184.04    1.72
   6  -1   6  256.20    1.64
   6  -1   6  262.85    1.75
   6  -1   6  260.41    1.98
   6  -1   7    5.79    0.61
   6  -1   7    6.46    1.23
   6  -1   8    1.47    1.35
   6  -1   8    0.56    0.51
   6  -1   9    7.55    0.51
   6  -1  10    8.65    0.43
  -6   0  14    2.44    0.35
  -6   0  14    2.56    0.56
  -6   0  13   27.80    0.59
  -6   0  13   28.95    0.79
  -6   0  12   43.48    0.72
  -6   0  12   42.59    0.91
  -6   0  11    1.15    0.43
  -6   0  10    2.15    0.52
   6   0  -9   42.97    3.11
  -6   0   9   49.12    0.85
   6   0  -8    1.17    2.56
  -6   0   8    1.72    2.55
   6   0  -7    2.99    2.25
  -6   0   7    1.67    2.11
   6   0  -6   13.86    2.04
  -6   0   6   18.02    2.08
  -6   0   5    5.66    1.74
   6   0  -5    5.74    1.84
   6   0  -4    2.24    1.75
  -6   0   4    2.52    1.65
   6   0  -3   12.04    1.86
  -6   0   3   13.87    2.04
   6   0  -2  281.61    5.18
  -6   0   2  291.04    5.59
   6   0  -1  172.22    1.13
  -6   0   1  159.81    4.28
   6   0   0  171.16    1.17
  -6   0   0  165.29    4.41
   6   0   1    0.01    0.40
  -6   0  -1    0.14    1.95
   6   0   2   25.52    0.62
   6   0   3   21.16    0.62
   6   0   4    9.43    0.55
   6   0   5   68.90    0.97
   6   0   5   70.70    0.96
   6   0   5   72.84    1.00
   6   0   5   72.05    1.29
   6   0   6    2.42    0.57
   6   0   6    1.41    1.03
   6   0   6    1.80    0.48
   6   0   7    0.79    0.57
   6   0   7    0.76    1.13
   6   0   8    0.94    0.52
   6   0   8   -0.20    1.25
   6   0   9   -0.02    0.44
  -6  -1  15    0.46    0.28
  -6  -1  14    5.04    0.42
  -6  -1  14    5.24    0.62
  -6  -1  13   20.42    0.59
  -6  -1  13   20.47    0.79
  -6  -1  12   40.33    0.72
  -6  -1  12   39.55    0.90
   6   1 -12   38.64    0.73
   6   1  -9    0.65    0.45
  -6  -1   9    1.14    0.50
   6   1  -8    0.04    0.43
   6   1  -7    1.89    0.46
  -6  -1   7    2.04    2.20
  -6  -1   6   11.57    1.94
   6   1  -6   11.50    0.55
  -6  -1   5   18.25    2.12
  -6  -1   4   -3.81    1.69
  -6  -1   3    0.84    1.61
  -6  -1   2    4.69    1.70
  -6  -1   1   18.85    2.10
  -6  -1   0    4.29    1.84
   6   1   1    5.54    0.44
  -6  -1  -1    6.05    2.07
   6   1   2    1.77    0.44
   6   1   3    2.20    0.47
   6   1   4   40.52    0.76
   6   1   4   39.90    0.80
   6   1   4   42.02    1.11
   6   1   4   39.99    0.79
   6   1   5    2.92    0.57
   6   1   5    3.15    0.58
   6   1   5    3.71    0.96
   6   1   5    3.30    0.50
   6   1   6   12.65    0.65
   6   1   6   13.40    1.06
   6   1   7   33.64    0.75
   6   1   7   33.69    1.24
   6   1   8   -0.16    0.47
   6   1   9    0.70    0.39
  -6  -2  15   11.88    0.42
  -6  -2  14    8.96    0.48
  -6  -2  13    0.78    0.46
  -6  -2  13    0.96    0.67
  -6  -2  12    9.27    0.54
  -6  -2  12   10.55    0.74
   6   2 -11    0.66    0.43
   6   2 -11   -0.13    0.46
   6   2 -10   17.33    0.61
   6   2 -10   17.34    0.64
   6   2  -9   13.73    0.58
   6   2  -9   15.03    0.60
   6   2  -8   23.12    0.67
   6   2  -7    1.51    0.46
  -6  -2   7    0.76    2.36
  -6  -2   6    6.10    2.01
   6   2  -6    6.83    0.47
   6   2  -5    0.28    0.39
  -6  -2   5   -1.04    1.86
  -6  -2   4   -0.18    1.80
  -6  -2   3   36.71    2.62
  -6  -2   2   42.31    2.85
  -6  -2   1   33.10    2.63
  -6  -2   0   56.59    3.11
  -6  -2  -1    4.17    2.25
  -6  -2  -2   25.30    2.72
   6   2   3   11.47    0.61
   6   2   3   12.03    0.63
   6   2   3   11.93    0.55
   6   2   4   63.15    0.91
   6   2   4   65.28    0.97
   6   2   4   64.75    0.95
   6   2   5   -0.13    0.57
   6   2   5    0.08    1.00
   6   2   6   18.07    0.70
   6   2   6   19.33    1.15
   6   2   6   17.72    0.68
   6   2   7   39.71    0.76
   6   2   8    0.00    0.41
  -6  -3  15   14.69    0.43
  -6  -3  14    0.18    0.40
  -6  -3  13    2.51    0.47
   6   3 -11    0.86    0.46
   6   3 -10    8.45    0.53
   6   3 -10    8.91    0.54
   6   3  -9    2.72    0.47
   6   3  -9    2.80    0.48
   6   3  -8    0.12    0.43
   6   3  -7   63.60    0.89
  -6  -3   6   98.22    3.83
   6   3  -6   94.96    1.02
  -6  -3   5    6.25    2.08
   6   3  -5    5.36    0.45
  -6  -3   4   11.84    2.12
  -6  -3   3   19.73    2.35
  -6  -3   2    1.50    2.01
  -6  -3   1    2.03    2.11
  -6  -3   0    4.94    2.28
  -6  -3  -1   41.08    3.03
   6   3   2    4.72    0.56
   6   3   2    4.89    0.58
   6   3   2    5.33    0.53
  -6  -3  -2    5.33    3.10
   6   3   3    0.58    0.49
   6   3   3    0.16    0.57
   6   3   3    0.74    0.50
   6   3   4   -0.07    0.56
   6   3   4   -0.13    0.49
   6   3   5   49.83    0.86
   6   3   5   49.58    0.89
   6   3   6   13.37    0.60
   6   3   6   13.83    0.64
   6   3   7    9.08    0.54
   6   3   8    2.82    0.37
  -6  -4  15   22.46    0.44
  -6  -4  14    2.41    0.39
  -6  -4  13    2.54    0.43
  -6  -4  12    7.39    0.50
  -6  -4  11    0.46    0.48
   6   4 -10    3.82    0.49
   6   4 -10    4.06    0.48
   6   4  -9    1.57    0.47
   6   4  -9    1.95    0.47
   6   4  -8   23.37    0.64
   6   4  -8   21.06    0.65
   6   4  -7   60.97    0.88
  -6  -4   6  119.10    4.46
   6   4  -6  114.99    1.13
  -6  -4   5   11.08    2.41
  -6  -4   4   27.97    2.61
  -6  -4   3    1.19    2.22
  -6  -4   2   50.48    3.28
  -6  -4   1   38.08    3.01
   6   4   0  164.23    1.33
   6   4   0  163.58    1.31
   6   4   0  157.57    1.21
  -6  -4   0  158.31    5.16
   6   4   1   45.13    0.79
   6   4   1   46.13    0.86
   6   4   1   46.39    0.83
   6   4   2    0.20    0.52
   6   4   2   -0.06    0.52
   6   4   3    3.74    0.59
   6   4   3    3.64    0.54
   6   4   3    4.50    0.66
   6   4   4    0.52    0.51
   6   4   4    0.34    0.50
   6   4   4    0.89    0.62
   6   4   5    3.13    0.58
   6   4   5    3.72    0.60
   6   4   6    2.13    0.48
   6   4   6    2.65    0.53
   6   4   7    6.74    0.42
  -6  -5  14   -0.19    0.32
  -6  -5  13    5.50    0.42
  -6  -5  13    4.91    0.42
  -6  -5  12   11.61    0.55
  -6  -5  11    5.59    0.55
  -6  -5  10    6.55    0.57
   6   5  -9    2.48    0.46
   6   5  -9    2.99    0.48
   6   5  -8    0.26    0.41
   6   5  -8    0.65    0.47
   6   5  -7   84.62    0.98
   6   5  -7   80.73    1.02
   6   5  -6  505.33    2.12
   6   5  -5   66.48    3.38
   6   5  -5   75.33    0.94
  -6  -5   5   67.69    3.84
   6   5  -4   63.15    0.87
   6   5  -4   62.71    0.86
   6   5  -3    8.01    0.55
  -6  -5   3    5.64    2.69
   6   5  -3    8.30    0.54
   6   5  -2   18.14    0.64
  -6  -5   2   15.87    2.78
   6   5  -2   17.01    0.61
   6   5  -1   14.90    0.63
   6   5  -1   13.70    0.59
   6   5   0   46.77    0.84
   6   5   0   49.13    0.86
   6   5   1   77.65    1.03
   6   5   1   76.89    1.05
   6   5   2    1.36    0.55
   6   5   2    1.03    0.55
   6   5   2    1.12    0.64
   6   5   3    0.71    0.52
   6   5   3    0.45    0.53
   6   5   3    1.03    0.63
   6   5   4    2.91    0.52
   6   5   4    2.89    0.49
   6   5   4    3.81    0.62
   6   5   5    0.33    0.51
   6   5   5   -0.06    0.40
   6   5   6   24.52    0.55
  -6  -6  14   -0.06    0.26
  -6  -6  13    8.53    0.44
  -6  -6  12   24.89    0.65
  -6  -6  11    1.13    0.49
  -6  -6  10   -0.26    0.51
  -6  -6   9    0.55    0.53
   6   6  -8    1.71    0.47
   6   6  -7  135.34    1.18
   6   6  -6  565.14    2.27
   6   6  -5   70.45    0.94
   6   6  -4    3.49    0.52
   6   6  -3    2.64    0.52
   6   6  -3    2.82    0.51
   6   6  -2   10.59    0.60
   6   6  -2   10.62    0.57
   6   6  -1   27.35    0.74
   6   6  -1   28.29    0.75
   6   6   0   42.37    0.84
   6   6   0   44.70    0.86
   6   6   1   12.57    0.64
   6   6   1   12.88    0.70
   6   6   2   19.81    0.68
   6   6   2   20.33    0.73
   6   6   3   13.01    0.65
   6   6   4    8.74    0.56
   6   6   4    8.00    0.48
   6   6   5    8.44    0.46
   6   6   5    7.44    0.37
  -6  -7  13   47.62    0.62
  -6  -7  12   32.19    0.63
  -6  -7  11    0.60    0.46
  -6  -7  10   10.57    0.58
  -6  -7   9    0.58    0.49
   6   7  -8   -0.05    0.48
  -6  -7   8    0.26    0.50
   6   7  -8   -0.17    0.44
  -6  -7   7    0.27    0.48
   6   7  -7    0.37    0.47
  -6  -7   6  125.67    1.25
   6   7  -6  126.73    1.14
   6   7  -5    7.63    0.55
   6   7  -4   -0.17    0.49
   6   7  -3    0.29    0.49
   6   7  -2    1.51    0.51
   6   7  -1    1.15    0.46
   6   7  -1    1.63    0.51
   6   7   0    3.86    0.55
   6   7   0    3.30    0.56
   6   7   1    0.15    0.50
   6   7   1    0.34    0.55
   6   7   2   37.33    0.71
   6   7   3    6.48    0.50
   6   7   3    5.70    0.45
  -6  -8  12   30.16    0.54
   6   8 -12   27.38    0.53
  -6  -8  11    8.84    0.45
  -6  -8  10    1.13    0.41
   6   8  -9    2.85    0.43
  -6  -8   9    2.48    0.45
   6   8  -8    1.19    0.45
  -6  -8   8    1.07    0.42
   6   8  -7    1.28    0.48
   6   8  -7    1.25    0.40
   6   8  -6   10.22    0.61
   6   8  -5   16.84    0.65
   6   8  -4   16.36    0.62
   6   8  -3    1.58    0.49
   6   8  -2    1.22    0.44
   6   8  -2    1.17    0.45
   6   8   1    0.62    0.41
   6   8   2   23.90    0.49
  -6  -9  11    5.91    0.33
  -6  -9  10    1.54    0.32
   6   9  -9    0.09    0.36
  -6  -9   9   -0.10    0.29
   6   9  -8    3.59    0.43
   6   9  -7    1.64    0.43
   6   9  -6   -0.21    0.45
   6   9  -5   23.37    0.61
   6   9  -4    1.70    0.44
   6   9  -3    0.69    0.39
   6   9  -1   -0.02    0.33
   6  10  -7   -0.07    0.30
   6  10  -6    4.40    0.36
   6  10  -5    0.43    0.32
   6  10  -5    0.77    0.29
  -7  10   2    0.36    0.29
  -7  10   1    2.35    0.36
  -7  10   0   25.90    0.51
  -7  10  -1    0.17    0.36
  -7  10  -2   10.86    0.42
  -7  10  -3   32.84    0.49
  -7   9   5   22.95    0.53
  -7   9   4    2.99    0.43
  -7   9   4    3.13    0.38
  -7   9   3    1.43    0.41
  -7   9   2    0.79    0.44
  -7   9   1    2.91    0.47
  -7   9   0    0.16    0.45
  -7   9  -1    6.21    0.47
  -7   9  -2    0.11    0.42
  -7   9  -3    9.08    0.45
   7  -9   5    1.35    0.42
  -7   8   7    2.96    0.39
  -7   8   6    0.72    0.44
  -7   8   6    0.49    0.35
  -7   8   5    0.90    0.40
  -7   8   4   23.06    0.62
  -7   8   3   15.85    0.60
  -7   8   2   -0.19    0.50
  -7   8   1    2.78    0.52
  -7   8   0    6.56    0.55
   7  -8   1    2.50    0.55
  -7   8  -1    3.51    0.50
   7  -8   2    9.59    0.60
  -7   8  -2    9.39    0.52
   7  -8   3    3.45    0.57
  -7   8  -3    3.35    0.43
   7  -8   4    2.26    0.54
   7  -8   5    3.18    0.53
   7  -8   6    3.04    0.50
   7  -8   7    4.89    0.38
   7  -8   7    4.49    0.46
  -7   7   8   -0.27    0.41
  -7   7   7    9.59    0.54
  -7   7   7    8.35    0.46
  -7   7   6   14.37    0.56
  -7   7   5    2.71    0.50
  -7   7   4    4.72    0.55
  -7   7   3    0.21    0.53
  -7   7   2   21.07    0.68
   7  -7  -1   10.26    0.65
  -7   7   1    8.65    0.57
   7  -7   0   -0.05    0.58
  -7   7   0    0.27    0.49
   7  -7   1    0.88    0.60
  -7   7  -1    0.91    0.49
   7  -7   2    9.65    0.69
  -7   7  -2   10.15    0.53
   7  -7   3   25.68    0.80
   7  -7   4    3.71    0.61
   7  -7   5    4.15    0.53
   7  -7   6    0.06    0.44
   7  -7   7    6.01    0.48
   7  -7   7    5.33    0.45
   7  -7   8    0.46    0.37
   7  -7   8   -0.14    0.44
  -7   6   9    1.16    0.42
  -7   6   8    1.83    0.48
  -7   6   8    2.06    0.43
  -7   6   7    1.42    0.46
  -7   6   6    0.59    0.50
  -7   6   5   23.41    0.71
  -7   6   4    0.58    0.55
   7  -6  -3    9.65    0.59
  -7   6   3   10.71    0.63
   7  -6  -2   37.28    0.82
   7  -6  -2   36.78    0.86
  -7   6   2   38.70    0.78
   7  -6  -1    5.08    0.55
   7  -6  -1    4.90    0.65
  -7   6   1    4.95    0.54
   7  -6   0   21.45    0.68
   7  -6   0   22.92    0.77
  -7   6   0   20.77    0.65
   7  -6   1   19.35    0.66
   7  -6   1   19.32    0.76
  -7   6  -1   17.49    0.60
   7  -6   2   88.47    1.08
   7  -6   2   87.26    1.16
   7  -6   3   38.40    0.84
   7  -6   4   22.86    0.71
   7  -6   5    2.70    0.51
   7  -6   6    4.61    0.53
   7  -6   6    4.44    0.49
   7  -6   7    6.81    0.52
   7  -6   7    6.56    0.47
   7  -6   8    2.54    0.43
   7  -6   8    2.03    0.37
   7  -6   9   41.66    0.54
   7  -6   9   40.59    0.58
  -7   5   9   16.62    0.58
  -7   5   9   16.04    0.54
  -7   5   8    1.30    0.52
  -7   5   8    0.58    0.48
  -7   5   7    0.45    0.50
  -7   5   6    1.11    0.53
  -7   5   5   80.18    1.04
   7  -5  -4  513.62    2.43
  -7   5   4  516.84    2.29
   7  -5  -3  304.06    6.80
  -7   5   3  298.34    6.76
   7  -5  -3  307.33    1.95
  -7   5   3  310.35    1.78
   7  -5  -2    2.62    2.86
  -7   5   2    3.12    3.14
   7  -5  -2    3.88    0.53
   7  -5  -2    3.46    0.62
  -7   5   2    3.63    0.53
   7  -5  -1   14.25    0.65
   7  -5  -1   15.31    0.73
  -7   5   1   14.37    0.60
   7  -5   0    8.46    0.57
   7  -5   0    8.73    0.66
  -7   5   0    7.99    0.52
   7  -5   1    0.33    0.48
   7  -5   1    0.12    0.61
   7  -5   2   10.08    0.57
   7  -5   2    9.94    0.60
   7  -5   3   83.55    1.09
  -7   5  -3   81.95    1.00
   7  -5   4    0.20    0.48
   7  -5   5    0.84    0.52
   7  -5   5    0.97    0.48
   7  -5   6    0.33    0.51
   7  -5   7    6.60    0.56
   7  -5   8   10.23    0.53
   7  -5   9   32.43    0.54
  -7   4   9   57.61    0.84
  -7   4   8   11.28    0.61
  -7   4   7    3.99    0.53
  -7   4   7    3.90    0.55
  -7   4   6   12.32    0.64
   7  -4  -5    9.90    2.88
  -7   4   5   16.01    2.74
  -7   4   5   12.68    0.64
   7  -4  -4  215.83    1.66
   7  -4  -4  221.04    1.60
  -7   4   4  216.58    1.50
   7  -4  -3  267.22    1.75
  -7   4   3  260.44    6.21
   7  -4  -3  261.02    1.78
  -7   4   3  257.02    1.62
   7  -4  -2  108.45    4.36
  -7   4   2  103.96    4.18
   7  -4  -2  117.71    1.21
   7  -4  -1   -0.45    2.34
   7  -4  -1    1.32    0.49
   7  -4   0   41.38    0.81
   7  -4   1   18.78    0.65
   7  -4   1   16.48    0.73
   7  -4   2    0.97    0.47
   7  -4   3    7.85    0.54
   7  -4   4    0.40    0.47
   7  -4   5   13.93    0.64
   7  -4   6    0.00    0.50
   7  -4   7    1.23    0.51
   7  -4   8   23.44    0.61
   7  -4   9   -0.04    0.41
  -7   3  10   69.22    0.90
  -7   3   9   21.58    0.69
  -7   3   8    4.59    0.56
  -7   3   7   11.44    0.61
   7  -3  -6    2.43    2.77
  -7   3   6    0.58    2.67
  -7   3   6    1.95    0.52
  -7   3   5    5.63    2.54
   7  -3  -5    3.00    0.50
   7  -3  -5    3.98    2.54
  -7   3   5    2.53    0.50
   7  -3  -4   -0.67    2.34
   7  -3  -4    0.43    0.47
  -7   3   4   -1.31    2.29
  -7   3   3   24.66    2.64
   7  -3  -3   23.24    2.76
   7  -3  -3   27.59    0.70
   7  -3  -2    4.54    2.21
   7  -3  -2    4.27    0.49
  -7   3   2    5.43    2.30
   7  -3  -1    3.20    2.21
   7  -3  -1    0.62    0.46
  -7   3   1    0.18    2.51
   7  -3   0   40.83    0.79
   7  -3   1   39.97    0.79
   7  -3   2   28.24    0.71
   7  -3   3    6.20    0.52
   7  -3   4   32.89    0.75
   7  -3   4   33.60    0.75
   7  -3   5   72.40    0.96
   7  -3   6   34.97    0.77
   7  -3   7    0.60    0.53
   7  -3   8    5.09    0.51
   7  -3   9   28.97    0.55
   7  -2 -13   -0.06    0.35
  -7   2  10    2.45    0.52
  -7   2   9    0.28    0.51
  -7   2   8    2.84    0.54
  -7   2   7    7.55    2.76
   7  -2  -7    6.54    2.89
  -7   2   7    8.49    0.59
   7  -2  -6   14.33    2.67
  -7   2   6   13.64    0.61
  -7   2   6   14.45    2.39
   7  -2  -5   37.98    3.07
  -7   2   5   42.00    3.04
   7  -2  -4   -0.46    2.23
  -7   2   4   -1.12    2.21
  -7   2   3   45.20    3.14
   7  -2  -3   43.09    3.25
   7  -2  -3   52.92    0.82
   7  -2  -2    7.65    2.11
   7  -2  -2    8.30    0.51
  -7   2   2    6.86    2.14
   7  -2  -1    3.57    0.48
  -7   2   1    3.21    2.24
   7  -2   0   16.78    0.59
   7  -2   1    9.82    0.55
   7  -2   2   29.52    0.71
   7  -2   3   10.91    0.58
   7  -2   4  169.60    1.31
   7  -2   4  167.78    1.34
   7  -2   5    7.98    0.59
   7  -2   6    2.82    0.55
   7  -2   7   12.09    0.60
   7  -2   8    1.66    0.48
   7  -2   9    0.33    0.37
   7  -1 -13    1.57    0.39
  -7   1  10    9.97    0.61
  -7   1   9    2.47    0.55
  -7   1   8    6.75    3.19
   7  -1  -8    6.22    3.26
   7  -1  -8    8.84    0.60
  -7   1   8    8.61    0.59
   7  -1  -7    2.20    2.81
   7  -1  -7    3.46    0.55
  -7   1   7    3.06    0.53
  -7   1   7    6.07    2.66
   7  -1  -6    1.31    2.53
  -7   1   6    2.13    2.33
   7  -1  -5    3.04    2.39
  -7   1   5    2.95    2.18
   7  -1  -4    1.20    2.29
  -7   1   4    3.20    2.09
   7  -1  -3   34.72    2.72
  -7   1   3   33.53    2.68
   7  -1  -2  115.48    4.10
  -7   1   2  121.49    4.19
   7  -1  -1    5.05    0.46
  -7   1   1    4.78    2.16
   7  -1   0   57.32    0.83
  -7   1   0   48.56    3.02
   7  -1   1    0.48    0.44
   7  -1   2   31.51    0.71
   7  -1   3   62.30    0.91
   7  -1   4   34.57    0.77
   7  -1   4   35.01    0.80
   7  -1   4   35.77    0.78
   7  -1   5   20.86    0.68
   7  -1   5   19.59    0.69
   7  -1   6   35.87    0.77
   7  -1   7    7.52    0.57
   7  -1   8    3.19    0.48
   7  -1   9    0.53    0.36
  -7   0  14    0.26    0.26
  -7   0  13    6.47    0.39
   7   0 -13    6.84    0.44
  -7   0  12    9.74    0.47
   7   0 -12    9.27    0.53
  -7   0  10   -0.07    0.52
  -7   0   9    1.26    0.54
   7   0  -8    7.91    3.46
   7   0  -8    7.67    0.63
  -7   0   8    7.40    0.56
   7   0  -7    2.38    3.00
  -7   0   7    0.38    2.65
   7   0  -6    1.70    2.72
  -7   0   6    0.08    2.29
   7   0  -5    1.15    2.60
  -7   0   5    1.94    2.14
   7   0  -4   31.19    2.70
  -7   0   4   32.85    2.64
  -7   0   3    0.67    2.03
  -7   0   2   77.99    3.66
  -7   0   1    1.31    2.19
  -7   0   0   -0.66    2.39
   7   0   1    9.52    0.52
   7   0   2   20.16    0.70
   7   0   2   20.98    0.63
   7   0   3    4.05    0.51
   7   0   3    3.63    0.60
   7   0   3    3.84    0.50
   7   0   4   68.95    0.96
   7   0   4   67.47    0.98
   7   0   4   68.83    0.98
   7   0   5   -0.13    0.53
   7   0   5   -0.04    0.54
   7   0   6   44.78    0.79
   7   0   7    0.45    0.50
   7   0   8    8.33    0.47
  -7  -1  14    6.18    0.37
  -7  -1  13    0.40    0.37
   7   1 -13    0.21    0.39
  -7  -1  12    1.74    0.43
   7   1 -12    1.44    0.47
   7   1 -11    0.84    0.48
   7   1 -10   11.87    0.60
   7   1  -9   83.07    1.01
  -7  -1   9   83.01    1.06
   7   1  -8  114.91    1.13
  -7  -1   8  112.37    1.16
   7   1  -7    6.99    0.62
   7   1  -7    7.23    0.54
  -7  -1   7    7.59    2.69
  -7  -1   6    2.71    2.42
  -7  -1   5    3.14    2.21
  -7  -1   4    9.57    2.14
  -7  -1   3    6.49    2.15
  -7  -1   2   25.58    2.38
  -7  -1   1    1.86    2.28
  -7  -1   0    0.37    2.58
   7   1   1    4.32    0.57
  -7  -1  -1    3.10    2.95
   7   1   2   17.03    0.67
   7   1   2   16.01    0.59
   7   1   3   14.26    0.62
   7   1   3   14.60    0.69
   7   1   4  102.65    1.09
   7   1   4  102.79    1.13
   7   1   5   13.57    0.62
   7   1   5   13.45    0.64
   7   1   6   13.04    0.62
   7   1   6   12.60    0.60
   7   1   7    0.11    0.44
   7   1   8    2.52    0.38
  -7  -2  14   35.76    0.56
  -7  -2  13    0.51    0.40
   7   2 -12    1.70    0.44
   7   2 -11   -0.11    0.48
   7   2 -10    6.51    0.56
   7   2  -9   88.73    1.03
   7   2  -8  117.15    1.14
   7   2  -7   10.07    0.62
   7   2  -7   10.05    0.56
  -7  -2   7    7.87    2.96
  -7  -2   6   34.53    2.80
  -7  -2   5   -0.49    2.34
  -7  -2   4   13.54    2.26
  -7  -2   3   16.94    2.46
  -7  -2   2   77.29    3.75
  -7  -2   1    1.00    2.46
   7   2   0    0.51    0.54
  -7  -2   0    0.49    2.77
   7   2   1   -0.16    0.56
   7   2   1   -0.16    0.50
  -7  -2  -1    1.67    3.27
   7   2   2    9.17    0.57
   7   2   2    9.66    0.64
   7   2   2    9.36    0.57
   7   2   3    4.84    0.55
   7   2   3    5.41    0.62
   7   2   3    4.81    0.53
   7   2   4    8.79    0.62
   7   2   4    9.05    0.65
   7   2   5    7.78    0.57
   7   2   5    8.56    0.62
   7   2   6   11.80    0.58
   7   2   6   12.77    0.57
   7   2   7    6.11    0.45
  -7  -3  14  104.57    0.83
  -7  -3  13   17.17    0.53
   7   3 -12    7.22    0.46
  -7  -3  11    6.10    0.51
   7   3 -11    6.21    0.51
   7   3 -10    4.23    0.52
   7   3  -9   22.96    0.68
   7   3  -8   23.87    0.68
   7   3  -7   46.15    0.80
  -7  -3   7   37.80    3.36
  -7  -3   6   14.94    2.81
   7   3  -6   18.70    0.61
  -7  -3   5   10.05    2.66
   7   3  -5   10.19    0.55
  -7  -3   4   -1.47    2.59
   7   3  -4    0.09    0.45
  -7  -3   3   21.00    2.56
   7   3  -3   22.71    0.62
   7   3  -2    1.77    0.52
  -7  -3   2   -0.05    2.55
   7   3  -2    0.92    0.46
   7   3  -1   10.27    0.62
   7   3  -1    8.87    0.52
   7   3   0   63.23    0.95
   7   3   0   62.49    0.91
   7   3   1    3.68    0.59
   7   3   1    3.64    0.54
   7   3   2    5.30    0.52
   7   3   2    4.89    0.62
   7   3   2    4.53    0.54
   7   3   3   16.93    0.66
   7   3   3   16.30    0.62
   7   3   4    1.04    0.55
   7   3   4    1.33    0.59
   7   3   5   15.35    0.59
   7   3   5   15.96    0.62
   7   3   6    2.86    0.44
   7   3   6    2.85    0.46
  -7  -4  14   21.38    0.45
  -7  -4  13    0.41    0.37
  -7  -4  12    4.76    0.45
  -7  -4  11   15.68    0.62
   7   4 -11   16.25    0.55
   7   4 -10   25.35    0.65
   7   4  -9   17.74    0.62
   7   4  -8    6.14    0.54
   7   4  -7   -0.16    0.49
  -7  -4   6    3.84    3.35
   7   4  -6    0.54    0.48
  -7  -4   5    5.37    3.13
   7   4  -5    6.03    0.53
   7   4  -4   43.72    0.78
  -7  -4   4   42.57    3.04
  -7  -4   3   12.96    2.94
   7   4  -3   12.35    0.58
   7   4  -2   62.33    0.92
   7   4  -2   60.57    0.85
   7   4  -1   -0.10    0.53
   7   4  -1    0.02    0.54
   7   4  -1   -0.11    0.47
   7   4   0    9.51    0.62
   7   4   0    9.76    0.61
   7   4   0    8.83    0.53
   7   4   1    2.35    0.50
   7   4   1    3.14    0.55
   7   4   2   10.29    0.57
   7   4   2    9.96    0.60
   7   4   3    2.00    0.50
   7   4   3    1.80    0.48
   7   4   3    2.03    0.61
   7   4   4    0.28    0.46
   7   4   4   -0.13    0.42
   7   4   4    0.00    0.55
   7   4   5   17.50    0.54
   7   4   5   18.26    0.58
  -7  -5  13    0.03    0.33
  -7  -5  13    0.29    0.32
  -7  -5  12    0.07    0.39
  -7  -5  11    0.67    0.45
  -7  -5  10    2.20    0.53
   7   5 -10    2.31    0.45
   7   5  -9    1.46    0.47
   7   5  -8    1.61    0.49
   7   5  -7   23.16    0.67
   7   5  -6    0.03    0.50
   7   5  -5   45.72    0.79
   7   5  -5   44.96    0.80
   7   5  -4    0.15    0.50
   7   5  -4    0.20    0.49
   7   5  -3   14.35    0.64
   7   5  -3   13.76    0.60
   7   5  -2   15.42    0.65
   7   5  -2   14.99    0.61
   7   5  -1   28.54    0.75
   7   5  -1   26.37    0.66
   7   5   0    0.84    0.56
   7   5   0    1.07    0.61
   7   5   1    0.44    0.53
   7   5   1    0.36    0.60
   7   5   2    0.02    0.48
   7   5   2    0.14    0.57
   7   5   3    2.54    0.46
   7   5   3    3.18    0.55
   7   5   4   -0.18    0.47
  -7  -6  13    0.06    0.29
  -7  -6  12    3.34    0.34
  -7  -6  12    2.66    0.41
  -7  -6  11    1.32    0.47
  -7  -6  10    3.85    0.53
   7   6 -10    3.81    0.42
  -7  -6   9   26.78    0.73
   7   6  -9   25.36    0.62
   7   6  -8   26.73    0.66
   7   6  -7   15.81    0.61
   7   6  -6    0.12    0.49
   7   6  -5   10.69    0.58
   7   6  -4   17.78    0.62
   7   6  -4   17.84    0.63
   7   6  -3   11.40    0.59
   7   6  -3    9.56    0.56
   7   6  -2    0.73    0.52
   7   6  -1    2.42    0.54
   7   6  -1    1.81    0.55
   7   6   0   14.15    0.62
   7   6   0   14.40    0.62
   7   6   1    3.46    0.51
   7   6   1    4.13    0.55
   7   6   2    0.35    0.43
   7   6   2   -0.07    0.50
   7   6   3    4.05    0.46
  -7  -7  12    0.01    0.33
  -7  -7  11    1.06    0.38
  -7  -7  10    1.59    0.45
  -7  -7   9    1.91    0.47
   7   7  -9    1.88    0.39
   7   7  -8   10.58    0.53
  -7  -7   8    9.13    0.54
   7   7  -8   10.27    0.49
  -7  -7   7    1.15    0.45
   7   7  -7    0.88    0.45
   7   7  -6   10.09    0.53
   7   7  -5    5.97    0.51
   7   7  -3    0.67    0.46
   7   7  -2    0.78    0.43
   7   7  -2    1.04    0.46
   7   7  -1    0.74    0.46
   7   7   0    4.53    0.47
   7   7   0    4.83    0.49
   7   7   1    0.17    0.42
   7   7   2    3.83    0.35
  -7  -8  11    0.90    0.29
  -7  -8  10    0.52    0.33
   7   8  -9    1.18    0.37
  -7  -8   9    1.40    0.35
   7   8  -8    0.14    0.40
  -7  -8   8    0.12    0.34
   7   8  -7    4.54    0.46
   7   8  -6    8.73    0.51
   7   8  -5    1.15    0.44
   7   8  -4    0.75    0.42
   7   8  -3    1.30    0.40
   7   8  -3    1.82    0.38
   7   9  -7    1.39    0.34
   7   9  -6    1.29    0.34
   7   9  -5    1.51    0.35
  -8   9   3    5.93    0.36
  -8   9   2    3.99    0.38
  -8   9   1    0.13    0.36
  -8   9   0    5.72    0.40
  -8   9  -1   19.25    0.46
  -8   8   6   19.28    0.47
  -8   8   5    1.05    0.40
  -8   8   5    1.42    0.36
  -8   8   4    1.72    0.41
  -8   8   3    1.07    0.43
  -8   8   2    2.54    0.46
  -8   8   1    4.27    0.46
   8  -8   0    7.04    0.53
  -8   8   0    7.29    0.48
   8  -8   1    0.49    0.48
  -8   8  -1    0.42    0.39
   8  -8   2    5.37    0.52
   8  -8   3    2.37    0.48
   8  -8   4    0.18    0.45
   8  -8   5   16.86    0.50
  -8   7   7    2.12    0.39
  -8   7   7    2.26    0.36
  -8   7   6    8.79    0.47
  -8   7   5   -0.09    0.44
  -8   7   4   -0.03    0.47
  -8   7   3    1.39    0.50
  -8   7   2   12.98    0.59
   8  -7  -1    2.27    0.58
  -8   7   1    3.14    0.49
   8  -7   0    8.15    0.65
  -8   7   0    8.35    0.52
   8  -7   1    0.02    0.58
  -8   7  -1   -0.06    0.42
   8  -7   2    8.37    0.53
   8  -7   2    8.26    0.64
   8  -7   3   11.07    0.58
   8  -7   3   11.25    0.64
   8  -7   4    5.51    0.51
   8  -7   4    6.16    0.59
   8  -7   5    7.51    0.50
   8  -7   5    7.21    0.53
   8  -7   6    0.40    0.40
   8  -7   6   -0.37    0.44
  -8   6   8    7.41    0.45
  -8   6   8    7.19    0.43
  -8   6   7    4.96    0.48
  -8   6   6    1.41    0.48
  -8   6   5    1.77    0.52
  -8   6   4    0.15    0.52
  -8   6   3    2.82    0.54
   8  -6  -2    2.14    0.61
  -8   6   2    2.04    0.53
   8  -6  -1    0.74    0.61
  -8   6   1    0.20    0.49
   8  -6   0   56.24    0.87
   8  -6   0   55.22    0.99
  -8   6   0   54.37    0.82
   8  -6   1   34.12    0.77
   8  -6   1   33.89    0.87
   8  -6   2   42.72    0.84
   8  -6   2   42.20    0.90
   8  -6   3   -0.13    0.59
   8  -6   3    0.25    0.61
   8  -6   4    3.10    0.61
   8  -6   5    0.19    0.54
   8  -6   6   -0.18    0.48
   8  -6   7   11.21    0.45
   8  -6   7   10.96    0.46
  -8   5   9    0.21    0.37
  -8   5   8    8.25    0.52
  -8   5   7   -0.33    0.49
  -8   5   6    6.69    0.57
  -8   5   5    0.35    0.53
  -8   5   4    5.30    0.59
   8  -5  -3   58.41    1.05
  -8   5   3   55.92    0.91
   8  -5  -2    0.21    0.53
   8  -5  -2    0.33    0.63
  -8   5   2   -0.04    0.50
   8  -5  -1    0.40    0.57
   8  -5  -1   -0.20    0.63
  -8   5   1    0.06    0.47
   8  -5   0   -0.50    0.61
   8  -5   0    0.43    0.64
   8  -5   1    0.98    0.59
   8  -5   1    0.20    0.66
   8  -5   2    8.62    0.67
   8  -5   2    8.14    0.71
   8  -5   3    6.17    0.68
   8  -5   4    3.28    0.62
   8  -5   5    1.37    0.54
   8  -5   6   19.00    0.51
   8  -5   6   18.35    0.60
   8  -5   7    0.01    0.37
   8  -5   7   -0.27    0.42
   8  -5   7    0.32    0.42
   8  -4 -11    9.20    0.41
  -8   4  10    0.58    0.38
  -8   4   9   11.37    0.54
  -8   4   8   -0.16    0.51
  -8   4   7   16.08    0.66
  -8   4   6   59.95    0.95
  -8   4   5  124.04    1.24
   8  -4  -4   69.99    1.01
   8  -4  -4   70.32    0.98
  -8   4   4   71.17    1.00
   8  -4  -3  106.64    1.16
   8  -4  -3  109.36    1.29
  -8   4   3  106.53    1.13
   8  -4  -2    3.59    0.50
   8  -4  -2    3.75    0.62
   8  -4  -2    4.48    0.67
  -8   4   2    3.46    0.51
   8  -4  -1    6.44    0.52
   8  -4  -1    5.82    0.64
   8  -4  -1    5.60    0.67
   8  -4   0    0.17    0.42
   8  -4   0    0.01    0.60
   8  -4   0    0.05    0.61
   8  -4   1   -0.44    0.44
   8  -4   1    0.28    0.64
   8  -4   1   -0.01    0.60
   8  -4   2   15.26    0.74
   8  -4   3   13.90    0.71
   8  -4   4    1.15    0.58
   8  -4   5    6.19    0.49
   8  -4   5    6.66    0.57
   8  -4   6   17.25    0.53
   8  -4   6   16.91    0.57
   8  -4   7    7.23    0.44
   8  -4   7    8.22    0.46
   8  -3 -12    0.49    0.32
   8  -3 -11   -0.23    0.39
  -8   3  10    6.54    0.50
  -8   3   9   13.18    0.61
  -8   3   8   12.69    0.63
  -8   3   7   21.62    0.72
   8  -3  -6   37.05    0.79
  -8   3   6   38.04    0.82
   8  -3  -5   39.54    0.83
  -8   3   5   39.01    0.82
   8  -3  -4   33.48    0.80
   8  -3  -4   33.23    0.89
  -8   3   4   31.60    0.76
   8  -3  -3   14.76    0.61
   8  -3  -3   14.14    0.70
   8  -3  -3   15.61    0.76
  -8   3   3   14.46    0.60
   8  -3  -2    1.49    0.47
   8  -3  -2    1.32    0.61
   8  -3  -2    1.50    0.61
   8  -3  -1    0.53    0.45
   8  -3  -1    0.59    0.59
   8  -3  -1    0.01    0.61
   8  -3   0    6.89    0.52
   8  -3   0    6.56    0.67
   8  -3   0    6.93    0.64
   8  -3   1    0.22    0.43
   8  -3   1    0.17    0.59
   8  -3   1    0.30    0.57
   8  -3   2    4.76    0.49
   8  -3   2    4.86    0.64
   8  -3   3   14.35    0.68
   8  -3   4   32.86    0.73
   8  -3   4   33.49    0.77
   8  -3   5   15.66    0.57
   8  -3   6    3.98    0.47
   8  -3   6    4.01    0.49
   8  -3   7    1.23    0.41
   8  -3   8    0.58    0.32
   8  -2 -12    0.79    0.38
   8  -2 -11   15.51    0.56
  -8   2  10    9.90    0.57
  -8   2   9    0.38    0.52
  -8   2   8    1.62    0.55
   8  -2  -7    3.28    0.57
  -8   2   7    3.35    0.57
   8  -2  -6    6.63    0.63
   8  -2  -6    6.72    0.54
  -8   2   6    7.05    0.56
   8  -2  -5   11.82    0.65
  -8   2   5   12.27    0.61
   8  -2  -4    0.08    3.10
   8  -2  -4   -0.15    0.59
   8  -2  -4    0.01    0.58
  -8   2   4    1.24    2.85
  -8   2   4    0.21    0.47
  -8   2   3   36.63    2.99
   8  -2  -3   35.28    3.02
   8  -2  -3   36.55    0.84
   8  -2  -3   37.33    0.85
   8  -2  -2    1.16    0.57
   8  -2  -2    0.95    0.59
  -8   2   2    2.39    3.08
   8  -2  -1    0.23    0.44
   8  -2  -1    0.00    0.55
   8  -2  -1    1.25    0.59
   8  -2   0    5.60    0.51
   8  -2   0    5.07    0.62
   8  -2   0    5.88    0.62
   8  -2   1   14.19    0.58
   8  -2   1   14.68    0.72
   8  -2   2   17.89    0.61
   8  -2   2   17.81    0.70
   8  -2   3    0.10    0.55
   8  -2   3   -0.38    0.56
   8  -2   4   48.92    0.77
   8  -2   4   46.50    0.81
   8  -2   4   46.86    0.83
   8  -2   5    1.32    0.48
   8  -2   6    1.14    0.45
   8  -2   7   30.87    0.56
   8  -1 -13   11.15    0.40
   8  -1 -12    1.12    0.40
   8  -1 -11    3.96    0.50
   8  -1 -10   -0.28    0.50
  -8   1  10    0.32    0.51
   8  -1  -9    4.63    0.55
  -8   1   9    4.47    0.56
   8  -1  -8    0.15    0.54
   8  -1  -8    0.42    0.49
  -8   1   8   -0.01    0.52
   8  -1  -7   11.62    0.69
   8  -1  -7   11.16    0.59
  -8   1   7   10.95    0.62
   8  -1  -6   18.01    0.73
   8  -1  -6   18.14    0.63
  -8   1   6   17.35    0.65
   8  -1  -5   25.38    3.46
   8  -1  -5   28.03    0.79
   8  -1  -5   28.32    0.67
  -8   1   5   26.59    0.71
  -8   1   5   26.22    2.92
   8  -1  -4    7.36    3.22
   8  -1  -4    7.06    0.65
  -8   1   4    8.72    2.75
   8  -1  -3    0.99    0.56
   8  -1  -3    0.98    0.56
  -8   1   3    0.67    2.73
   8  -1  -2    2.84    0.59
  -8   1   2   -1.08    2.91
   8  -1  -1    7.97    0.63
  -8   1   1    7.92    3.22
   8  -1   0    0.32    0.58
   8  -1   1    1.12    0.45
   8  -1   1    1.32    0.59
   8  -1   2   66.33    0.99
   8  -1   2   65.69    0.94
   8  -1   3   88.14    1.08
   8  -1   4   32.09    0.68
   8  -1   4   31.59    0.74
   8  -1   5    5.77    0.52
   8  -1   5    6.08    0.51
   8  -1   6    2.38    0.44
   8  -1   7    0.45    0.38
   8   0 -13    0.24    0.34
  -8   0  12    0.52    0.33
   8   0 -12    0.22    0.41
  -8   0  11    0.23    0.37
   8   0 -11   -0.01    0.46
   8   0 -10    1.28    0.50
   8   0  -9    2.87    0.53
  -8   0   9    3.01    0.55
   8   0  -8   36.44    0.77
  -8   0   8   38.66    0.82
   8   0  -7    4.47    0.64
   8   0  -7    4.72    0.54
  -8   0   7    4.57    0.54
   8   0  -6    5.23    0.64
   8   0  -6    5.31    0.52
  -8   0   6    4.67    0.54
   8   0  -5    0.34    0.59
   8   0  -5    0.15    0.46
  -8   0   5    0.62    2.83
   8   0  -4    1.47    0.56
  -8   0   4    2.00    2.80
   8   0  -3    3.10    0.58
  -8   0   3    6.40    2.81
   8   0  -2    7.05    0.59
  -8   0   2   10.98    2.91
   8   0  -1    2.05    0.57
  -8   0   1    5.38    3.23
   8   0   1    1.33    0.59
   8   0   2   64.92    0.98
   8   0   3  291.16    1.58
   8   0   3  284.45    1.72
   8   0   4  132.09    1.11
   8   0   4  129.99    1.17
   8   0   5    9.23    0.51
   8   0   5    8.10    0.52
   8   0   6    0.59    0.43
   8   0   7    8.99    0.40
  -8  -1  13   10.12    0.39
   8   1 -13   10.26    0.42
  -8  -1  12    0.56    0.37
   8   1 -12    0.16    0.41
   8   1 -11    1.00    0.47
   8   1 -10   17.63    0.64
   8   1  -9    0.63    0.52
   8   1  -8    5.23    0.55
   8   1  -7    0.09    0.60
   8   1  -7    0.33    0.48
  -8  -1   7    0.68    0.49
   8   1  -6    0.41    0.60
   8   1  -6    0.45    0.47
   8   1  -5   11.73    0.64
   8   1  -5   11.36    0.56
  -8  -1   5   11.71    2.86
   8   1  -4   77.27    1.03
   8   1  -4   75.25    0.91
   8   1  -3   77.38    0.99
  -8  -1   3   72.63    3.85
  -8  -1   2   13.09    2.99
   8   1  -1   28.78    0.76
   8   1   0   -0.07    0.58
   8   1   1    0.78    0.58
   8   1   1    0.98    0.49
   8   1   2   23.18    0.76
   8   1   2   21.71    0.63
   8   1   3  106.38    1.04
   8   1   3  103.50    1.12
   8   1   4   68.86    0.85
   8   1   4   67.74    0.90
   8   1   5    0.59    0.43
   8   1   6    0.57    0.38
  -8  -2  13    6.44    0.39
   8   2 -13    7.11    0.38
  -8  -2  12    1.99    0.40
   8   2 -12    2.22    0.41
   8   2 -11   12.84    0.55
   8   2 -10   24.61    0.68
   8   2  -9   11.20    0.60
   8   2  -8   11.55    0.61
   8   2  -7   10.92    0.59
   8   2  -6    1.72    0.58
   8   2  -6    1.85    0.49
   8   2  -5    4.30    0.60
   8   2  -5    4.13    0.51
   8   2  -4    2.42    0.48
   8   2  -3  111.39    1.13
   8   2  -3  104.29    1.04
   8   2  -2   77.60    1.01
   8   2  -1   -0.16    0.55
   8   2   0    8.10    0.65
   8   2   0    8.26    0.58
   8   2   1   19.88    0.73
   8   2   1   20.20    0.66
   8   2   2    9.83    0.65
   8   2   2   10.19    0.56
   8   2   3    2.73    0.50
   8   2   3    3.14    0.59
   8   2   4   40.01    0.69
   8   2   5   15.00    0.50
   8   2   5   14.81    0.54
   8   2   6    0.46    0.33
  -8  -3  13    0.41    0.33
   8   3 -13    0.09    0.30
   8   3 -12    0.07    0.38
  -8  -3  11    1.32    0.43
   8   3 -11    1.34    0.44
   8   3 -10   -0.23    0.47
   8   3  -9    5.78    0.54
   8   3  -8    9.43    0.57
   8   3  -7    1.02    0.50
   8   3  -6    1.00    0.49
   8   3  -5   23.92    0.66
   8   3  -4   13.55    0.59
   8   3  -3   46.01    0.78
   8   3  -2    0.46    0.54
   8   3  -2    0.30    0.45
   8   3  -1    9.74    0.63
   8   3  -1    9.37    0.61
   8   3   0   -0.24    0.55
   8   3   0    0.59    0.51
   8   3   1    0.92    0.58
   8   3   1    1.22    0.50
   8   3   2   27.95    0.65
   8   3   2   26.37    0.65
   8   3   3    0.51    0.45
   8   3   3    0.39    0.42
   8   3   3    0.26    0.56
   8   3   4   17.34    0.51
   8   3   4   17.94    0.58
   8   3   5   11.52    0.44
  -8  -4  13    4.77    0.34
  -8  -4  12    1.02    0.35
   8   4 -12    1.57    0.35
  -8  -4  11    2.19    0.45
   8   4 -11    2.61    0.42
   8   4 -10    0.20    0.43
   8   4  -9    2.00    0.49
   8   4  -8   16.33    0.61
   8   4  -7    4.35    0.53
   8   4  -6   24.69    0.68
   8   4  -5    1.99    0.50
   8   4  -4    8.19    0.58
   8   4  -4    7.08    0.54
   8   4  -3    1.30    0.54
   8   4  -3    1.01    0.47
   8   4  -2    2.39    0.52
   8   4  -2    2.35    0.55
   8   4  -2    2.45    0.47
   8   4  -1    9.19    0.59
   8   4  -1   10.06    0.62
   8   4  -1    9.67    0.50
   8   4   0    2.95    0.53
   8   4   1    0.23    0.48
   8   4   1    0.18    0.56
   8   4   2    2.25    0.45
   8   4   2    2.46    0.55
   8   4   3   -0.10    0.37
   8   4   3    0.01    0.48
   8   4   4   10.29    0.45
  -8  -5  12    0.40    0.30
  -8  -5  12    0.47    0.33
  -8  -5  11    1.42    0.41
   8   5 -11    1.15    0.36
  -8  -5  10    0.76    0.46
   8   5 -10    0.52    0.39
   8   5  -9    5.99    0.48
   8   5  -8    2.51    0.48
   8   5  -7    1.28    0.49
   8   5  -6    3.31    0.53
   8   5  -5    4.95    0.52
   8   5  -5    4.27    0.52
   8   5  -4    9.02    0.56
   8   5  -4    8.71    0.55
   8   5  -3    3.00    0.53
   8   5  -3    2.92    0.49
   8   5  -2    1.58    0.53
   8   5  -1   21.89    0.65
   8   5  -1   21.89    0.65
   8   5   0    2.46    0.50
   8   5   0    2.30    0.54
   8   5   1    2.29    0.46
   8   5   1    2.62    0.50
   8   5   2    1.39    0.39
   8   5   2    1.23    0.46
   8   5   3   10.77    0.43
  -8  -6  12   -0.01    0.27
  -8  -6  11    0.05    0.36
  -8  -6  10    1.64    0.43
   8   6 -10    2.04    0.36
  -8  -6   9    8.80    0.52
   8   6  -9    9.92    0.46
  -8  -6   8   35.78    0.73
   8   6  -8   37.68    0.65
   8   6  -7    2.90    0.47
   8   6  -6   10.60    0.53
   8   6  -5    0.53    0.42
   8   6  -5    0.34    0.45
   8   6  -4   -0.43    0.44
   8   6  -4    0.02    0.43
   8   6  -3    2.20    0.47
   8   6  -2   62.15    0.80
   8   6  -1   33.34    0.64
   8   6   0    4.20    0.43
   8   6   0    4.23    0.45
   8   6   1   -0.05    0.39
  -8  -7  10    4.19    0.37
  -8  -7   9   77.60    0.77
   8   7  -9   79.07    0.69
   8   7  -8  143.64    0.98
   8   7  -8  139.23    0.92
   8   7  -7   20.02    0.56
   8   7  -7   19.23    0.51
   8   7  -6   19.92    0.55
   8   7  -5    1.71    0.44
   8   7  -4    0.02    0.41
   8   7  -4    0.02    0.37
   8   7  -3    1.94    0.39
   8   7  -3    1.84    0.38
   8   7  -2   20.06    0.45
   8   7  -2   21.09    0.50
   8   8  -7   56.75    0.60
   8   8  -6   11.71    0.41
   8   8  -5    0.16    0.30
  -9   8   3    5.33    0.34
  -9   8   2    7.65    0.37
  -9   8   1    6.09    0.35
  -9   7   6    0.01    0.30
  -9   7   5   12.36    0.45
  -9   7   4    0.80    0.39
  -9   7   3    1.48    0.41
  -9   7   2    0.91    0.39
  -9   7   1   30.96    0.58
   9  -7   0   -0.05    0.48
   9  -7   1    1.25    0.49
   9  -7   2    0.20    0.47
   9  -7   3    5.64    0.40
   9  -7   3    5.46    0.46
   9  -7   4   -0.05    0.37
  -9   6   7    1.18    0.33
  -9   6   7    0.95    0.36
  -9   6   6   34.15    0.63
  -9   6   5    9.75    0.52
  -9   6   4   20.87    0.60
  -9   6   3   12.92    0.55
  -9   6   2    6.80    0.48
   9  -6  -1   20.07    0.72
   9  -6   0    4.01    0.51
   9  -6   0    3.86    0.59
   9  -6   1   25.35    0.65
   9  -6   1   26.03    0.73
   9  -6   2    3.39    0.50
   9  -6   2    3.70    0.56
   9  -6   3    0.29    0.48
   9  -6   3    0.40    0.48
   9  -6   4    1.12    0.44
   9  -6   4    0.42    0.44
   9  -6   5    4.47    0.39
  -9   5   8    4.47    0.41
  -9   5   7    3.88    0.46
  -9   5   6    0.80    0.47
  -9   5   5    0.90    0.48
  -9   5   4    2.05    0.49
  -9   5   3    5.99    0.51
   9  -5  -2   10.85    0.60
   9  -5  -2   11.80    0.72
  -9   5   2   10.05    0.52
   9  -5  -1   14.33    0.64
   9  -5  -1   14.64    0.75
   9  -5   0   65.82    0.92
   9  -5   0   69.11    1.03
   9  -5   1    8.68    0.63
   9  -5   1    9.72    0.66
   9  -5   2    1.35    0.56
   9  -5   2    1.27    0.55
   9  -5   3    1.12    0.53
   9  -5   3    0.60    0.51
   9  -5   4    0.27    0.47
   9  -5   4    0.09    0.45
   9  -5   5   18.49    0.51
   9  -5   5   17.90    0.50
   9  -4  -9    5.69    0.38
  -9   4   9    7.58    0.44
   9  -4  -8   -0.04    0.36
  -9   4   8    0.09    0.45
  -9   4   7    3.19    0.51
  -9   4   6   49.85    0.82
  -9   4   5    9.25    0.58
   9  -4  -4    4.38    0.58
  -9   4   4    4.91    0.54
   9  -4  -3    3.61    0.60
  -9   4   3    3.61    0.50
   9  -4  -2    8.49    0.65
   9  -4  -2    8.20    0.69
   9  -4  -1    0.14    0.59
   9  -4  -1    0.11    0.61
   9  -4   0   38.33    0.86
   9  -4   0   39.91    0.86
   9  -4   1   60.57    0.95
   9  -4   1   61.31    0.97
   9  -4   2   10.64    0.66
   9  -4   2   10.83    0.61
   9  -4   3    9.21    0.51
   9  -4   3    9.73    0.58
   9  -4   3    8.96    0.57
   9  -4   4    1.40    0.49
   9  -4   4    1.47    0.46
   9  -4   5    1.59    0.42
   9  -3 -10    3.46    0.38
   9  -3  -9    2.80    0.42
  -9   3   9    3.23    0.46
   9  -3  -8    0.42    0.41
  -9   3   8    0.28    0.48
   9  -3  -7   91.81    0.98
  -9   3   7   93.37    1.05
   9  -3  -6  136.78    1.23
  -9   3   6  137.19    1.23
   9  -3  -5  229.15    1.56
  -9   3   5  230.58    1.51
   9  -3  -4   12.69    0.70
  -9   3   4   13.46    0.59
   9  -3  -3    2.10    0.58
   9  -3  -2    3.44    0.62
   9  -3  -2    3.72    0.64
   9  -3  -1    0.35    0.61
   9  -3  -1    0.08    0.59
   9  -3   0    2.32    0.64
   9  -3   0    1.78    0.60
   9  -3   1   69.63    1.01
   9  -3   1   68.72    0.99
   9  -3   2    0.65    0.58
   9  -3   2    0.41    0.51
   9  -3   3   19.69    0.61
   9  -3   3   19.00    0.62
   9  -3   4    3.45    0.48
   9  -2 -11   10.52    0.43
   9  -2 -10    0.02    0.40
   9  -2  -9    3.37    0.45
  -9   2   9    3.76    0.51
   9  -2  -8    0.26    0.44
  -9   2   8    0.92    0.50
   9  -2  -7   28.09    0.74
   9  -2  -7   27.43    0.65
  -9   2   7   29.55    0.72
   9  -2  -6   73.34    1.02
  -9   2   6   73.22    0.96
   9  -2  -5  132.99    1.30
  -9   2   5  129.02    1.20
   9  -2  -4   12.85    0.72
   9  -2  -3   -0.09    0.58
   9  -2  -2    3.88    0.65
   9  -2  -2    3.80    0.58
   9  -2  -1   12.13    0.69
   9  -2  -1   12.12    0.66
   9  -2   0    9.21    0.64
   9  -2   1   18.12    0.70
   9  -2   2    4.01    0.58
   9  -2   2    4.27    0.56
   9  -2   3    0.53    0.50
   9  -2   3    0.61    0.49
   9  -2   4   -0.19    0.43
   9  -1 -12   14.42    0.41
   9  -1 -11   46.62    0.65
   9  -1 -10    2.18    0.44
   9  -1  -9    0.42    0.45
  -9   1   9    0.49    0.48
   9  -1  -8    4.19    0.51
  -9   1   8    4.23    0.54
   9  -1  -7    0.19    0.61
   9  -1  -7    0.38    0.46
  -9   1   7    0.02    0.49
   9  -1  -6    3.25    0.60
   9  -1  -6    2.60    0.48
  -9   1   6    3.28    0.50
   9  -1  -5   25.71    0.77
   9  -1  -4   -0.45    0.62
   9  -1  -3    2.81    0.62
   9  -1  -2    4.96    0.62
   9  -1  -1    0.11    0.57
   9  -1   0    5.31    0.58
   9  -1   1    2.75    0.60
   9  -1   1    2.63    0.55
   9  -1   2   42.21    0.81
   9  -1   3   21.67    0.64
   9  -1   4   16.17    0.52
   9   0 -12    0.88    0.34
   9   0 -11    1.41    0.41
   9   0 -10    2.44    0.45
   9   0  -9    2.60    0.48
   9   0  -8   -0.04    0.48
   9   0  -7    1.06    0.62
   9   0  -7    0.68    0.47
  -9   0   7    1.66    0.48
   9   0  -6   21.14    0.78
   9   0  -6   22.09    0.63
   9   0  -5   12.01    0.65
   9   0  -5   11.31    0.54
   9   0  -4   13.27    0.66
   9   0  -3    1.00    0.58
   9   0  -2    0.33    0.53
   9   0  -1    0.96    0.58
   9   0  -1    1.01    0.53
   9   0   0   27.72    0.76
   9   0   1   15.60    0.70
   9   0   2   32.83    0.76
   9   0   3   89.82    0.94
  -9  -1  12    0.91    0.28
   9   1 -12    1.12    0.34
   9   1 -11    6.76    0.45
   9   1 -10    0.36    0.44
   9   1  -9    0.72    0.47
   9   1  -8    3.38    0.51
   9   1  -7    2.33    0.57
   9   1  -7    2.01    0.49
   9   1  -6    1.03    0.59
   9   1  -6    0.88    0.47
   9   1  -5   12.93    0.69
   9   1  -5   13.01    0.56
   9   1  -4    5.92    0.59
   9   1  -3    3.14    0.55
   9   1  -3    2.65    0.56
   9   1  -2    0.70    0.56
   9   1  -1    1.43    0.57
   9   1   0    5.39    0.61
   9   1   0    5.46    0.53
   9   1   1   20.17    0.70
   9   1   1   19.69    0.59
   9   1   2   15.00    0.63
   9   1   4    9.73    0.48
  -9  -2  12    2.13    0.32
   9   2 -12    2.24    0.35
   9   2 -11    1.03    0.40
   9   2 -10    4.68    0.47
   9   2  -9    2.73    0.47
   9   2  -8    0.09    0.47
   9   2  -7    4.15    0.51
   9   2  -6   16.88    0.60
   9   2  -5   16.66    0.66
   9   2  -5   17.68    0.59
   9   2  -4   22.98    0.62
   9   2  -3    0.38    0.52
   9   2  -2   44.22    0.82
   9   2  -1    0.67    0.54
   9   2  -1    1.29    0.50
   9   2   0    7.16    0.59
   9   2   0    6.98    0.53
   9   2   1   13.13    0.62
   9   2   1   13.18    0.54
   9   2   2   35.78    0.59
   9   2   3    3.31    0.48
  -9  -3  12   11.43    0.39
   9   3 -12   13.21    0.38
  -9  -3  11   42.21    0.62
   9   3 -11   47.92    0.63
   9   3 -10   44.73    0.68
   9   3  -9    9.34    0.52
   9   3  -8   -0.16    0.46
   9   3  -7    5.48    0.51
   9   3  -6   30.27    0.68
   9   3  -5    0.41    0.47
   9   3  -4   34.25    0.68
   9   3  -3    0.04    0.53
   9   3  -3   -0.05    0.42
   9   3  -2    3.23    0.49
   9   3  -2    3.00    0.54
   9   3  -1    4.63    0.52
   9   3  -1    4.36    0.52
   9   3   0    8.31    0.52
   9   3   1    0.87    0.41
   9   3   2   32.40    0.53
   9   3   2   35.05    0.63
   9   3   3    0.09    0.38
  -9  -4  11   11.39    0.43
   9   4 -11   12.08    0.41
  -9  -4  10   43.56    0.69
   9   4 -10   45.32    0.63
   9   4  -9    2.05    0.43
   9   4  -8   -0.03    0.44
   9   4  -7    0.26    0.41
   9   4  -7    0.22    0.44
   9   4  -6    0.56    0.45
   9   4  -6    0.84    0.45
   9   4  -5   42.08    0.73
   9   4  -5   41.02    0.70
   9   4  -4    0.24    0.47
   9   4  -4    0.28    0.43
   9   4  -3    2.14    0.49
   9   4  -3    2.52    0.41
   9   4  -2    6.84    0.52
   9   4  -1    0.65    0.45
   9   4  -1    0.80    0.47
   9   4   0   -0.19    0.41
   9   4   0   -0.35    0.46
   9   4   1    0.45    0.36
   9   4   1    0.26    0.43
  -9  -5  11    1.05    0.29
  -9  -5  10    5.57    0.42
   9   5 -10    6.50    0.37
  -9  -5   9    0.89    0.40
   9   5  -9    0.23    0.36
   9   5  -8    6.13    0.43
   9   5  -7    0.23    0.40
   9   5  -6    0.49    0.39
   9   5  -6    0.18    0.40
   9   5  -5    3.87    0.44
   9   5  -5    2.66    0.42
   9   5  -4   10.38    0.49
   9   5  -4    9.80    0.45
   9   5  -3    1.03    0.43
   9   5  -2   13.88    0.51
   9   5  -1    0.90    0.39
   9   5  -1    1.36    0.39
   9   5   0    0.23    0.34
  -9  -6   9    4.30    0.36
   9   6  -9    5.22    0.33
   9   6  -8    0.37    0.32
  -9  -6   8    0.59    0.32
   9   6  -8    0.52    0.33
   9   6  -7    7.13    0.41
   9   6  -7    6.66    0.39
  -9  -6   6    5.70    0.36
   9   6  -6    7.54    0.39
   9   6  -5    5.82    0.37
   9   6  -4    3.67    0.37
   9   6  -3    8.45    0.39
   9   6  -3    8.79    0.40
   9   6  -2    6.97    0.37
 -10   5   6    0.10    0.34
 -10   5   5    9.46    0.43
 -10   5   4    1.02    0.36
  10  -5  -2    0.72    0.43
  10  -5  -1   10.09    0.49
  10  -5   0    5.17    0.46
  10  -5   1    1.07    0.42
  10  -5   1    0.95    0.43
  10  -5   2    6.99    0.42
  10  -5   2    6.50    0.42
 -10   4   8    0.18    0.32
 -10   4   7    1.95    0.38
 -10   4   6    0.36    0.38
 -10   4   5   10.99    0.47
  10  -4  -4    0.35    0.46
  10  -4  -3    9.81    0.55
  10  -4  -2    3.54    0.53
  10  -4  -1    6.57    0.57
  10  -4   0   16.77    0.57
  10  -4   1    6.41    0.48
  10  -4   1    6.48    0.52
  10  -4   1    5.50    0.47
  10  -4   2    0.28    0.37
  10  -4   2    0.46    0.41
  10  -4   2    0.87    0.37
  10  -4   3    2.36    0.37
 -10   3   8   -0.04    0.38
 -10   3   7   13.99    0.50
  10  -3  -6    5.07    0.49
 -10   3   6    4.78    0.44
  10  -3  -5   39.62    0.74
 -10   3   5   38.27    0.64
  10  -3  -4   19.15    0.65
  10  -3  -3    9.03    0.57
  10  -3  -2    1.54    0.55
  10  -3  -1    4.31    0.54
  10  -3   0    6.65    0.54
  10  -3   1    1.20    0.46
  10  -3   1    1.65    0.47
  10  -3   2    3.47    0.43
  10  -3   2    3.83    0.44
  10  -2  -9   18.34    0.42
  10  -2  -8    5.23    0.38
 -10   2   7    8.28    0.48
  10  -2  -6   41.84    0.78
 -10   2   6   40.53    0.67
  10  -2  -5   15.25    0.66
  10  -2  -4    5.99    0.58
  10  -2  -3    9.24    0.62
  10  -2  -2   -0.05    0.56
  10  -2  -1    0.05    0.51
  10  -2   0    2.40    0.53
  10  -2   0    2.05    0.51
  10  -2   1    4.42    0.50
  10  -2   1    3.84    0.48
  10  -2   2   19.63    0.52
  10  -2   3    3.23    0.35
  10  -1 -10    2.55    0.33
  10  -1  -9    9.35    0.41
  10  -1  -8   16.10    0.48
  10  -1  -7   22.13    0.52
  10  -1  -6    1.53    0.57
  10  -1  -5   24.45    0.70
  10  -1  -4    0.07    0.55
  10  -1  -3    0.27    0.52
  10  -1  -2    0.51    0.52
  10  -1  -2    0.88    0.52
  10  -1  -1    1.18    0.52
  10  -1  -1    0.80    0.49
  10  -1   0    0.37    0.50
  10  -1   0   -0.26    0.45
  10  -1   1   10.07    0.53
  10  -1   2    7.33    0.45
  10  -1   3    0.37    0.33
  10   0 -10   12.17    0.41
  10   0  -9    1.10    0.37
  10   0  -8   10.57    0.45
  10   0  -7   30.85    0.58
  10   0  -6    0.45    0.54
  10   0  -5    8.11    0.60
  10   0  -4    0.19    0.46
  10   0  -4    0.47    0.50
  10   0  -3   -0.09    0.48
  10   0  -3   -0.16    0.50
  10   0  -2   -0.14    0.49
  10   0  -2   -0.20    0.47
  10   0  -1    0.10    0.50
  10   0  -1    0.60    0.42
  10   0   0    0.08    0.48
  10   0   0    0.44    0.38
  10   0   1    0.95    0.44
  10   0   2    4.02    0.41
  10   1 -10    0.22    0.33
  10   1  -9    2.21    0.39
  10   1  -8   10.36    0.46
  10   1  -7    8.72    0.45
  10   1  -6    0.62    0.38
  10   1  -5    6.16    0.54
  10   1  -4    5.00    0.51
  10   1  -3    0.64    0.46
  10   1  -2   15.34    0.57
  10   1  -2   13.24    0.55
  10   1  -1   -0.22    0.48
  10   1  -1    0.08    0.42
  10   1   0  112.51    0.95
  10   1   0  109.88    0.84
  10   1   1   75.99    0.76
  10   2 -10    1.96    0.33
  10   2  -9    3.92    0.39
  10   2  -8    4.25    0.41
  10   2  -7    2.62    0.40
  10   2  -6    0.74    0.38
  10   2  -5   24.75    0.53
  10   2  -4   -0.13    0.47
  10   2  -3   18.40    0.53
  10   2  -3   18.16    0.57
  10   2  -2    6.18    0.47
  10   2  -2    6.40    0.47
  10   2  -1    9.22    0.49
  10   2  -1    9.41    0.46
  10   2   0   39.61    0.57
  10   2   1  104.34    0.77
  10   3 -10   -0.03    0.28
  10   3  -9   -0.07    0.33
  10   3  -8   -0.02    0.35
  10   3  -7    5.65    0.42
  10   3  -7    5.70    0.40
  10   3  -6   24.84    0.56
  10   3  -6   24.47    0.52
  10   3  -5   11.63    0.50
  10   3  -5   10.54    0.42
  10   3  -4   24.03    0.57
  10   3  -3    0.88    0.42
  10   3  -2   19.64    0.51
  10   3  -1    2.82    0.37
  10   3  -1    2.58    0.40
 -10  -4   9    0.77    0.29
  10   4  -9    0.29    0.28
  10   4  -8    2.62    0.33
  10   4  -7    6.08    0.35
  10   4  -7    5.99    0.37
  10   4  -6   14.01    0.43
  10   4  -6   13.61    0.41
  10   4  -5    1.48    0.37
  10   4  -5    1.32    0.32
  10   4  -4   25.93    0.51
  10   4  -3   -0.01    0.35
  10   4  -2   -0.24    0.32
  11  -3  -4    3.22    0.37
  11  -3  -3    1.31    0.35
  11  -3  -3    0.78    0.38
  11  -3  -2   21.23    0.46
  11  -3  -2   19.86    0.47
  11  -2  -4    0.37    0.35
  11  -2  -4   -0.13    0.40
  11  -2  -3    5.05    0.40
  11  -2  -3    4.89    0.43
  11  -2  -2   19.51    0.47
  11  -2  -2   18.92    0.49
  11  -2  -1   28.00    0.49
  11  -1  -4    3.83    0.36
  11  -1  -4    3.74    0.41
  11  -1  -3    0.13    0.36
  11  -1  -3    0.19    0.33
  11  -1  -3    0.08    0.37
  11  -1  -2    5.21    0.38
  11  -1  -1   25.30    0.47
  11   0  -4    0.14    0.34
  11   0  -3    0.24    0.33
  11   1  -6    2.85    0.34
  11   1  -5    1.58    0.34
  11   1  -4    9.61    0.39
  11   1  -3    9.17    0.36
_computing_structure_solution     'SHELXT 2014/4 (Sheldrick, 2014)'
;
_shelx_hkl_checksum     70282
_shelx_res_file
;
TITL 1082.res in P-1
    1082.res
    created by SHELXL-2018/3 at 14:52:41 on 03-Dec-2019
REM Old TITL a in P-1
REM SHELXT solution in P-1
REM R1 0.124,  Rweak 0.003,  Alpha 0.036,  Orientation as input
REM Formula found by SHELXT:  C26 O6
CELL  1.54178   9.1407  10.2279  13.1741  105.157  104.604   94.347
ZERR    2.000   0.0007   0.0010   0.0012    0.008    0.007    0.007
LATT  1
SFAC C H O
UNIT 52 60 12
L.S. 10
BOND $H
OMIT -4 138
SIZE 0.065 0.165 0.249
ACTA
cONF
FMAP 2
PLAN 20
WGHT    0.077200    0.020500
FVAR       0.51492
O1    3    0.208641    0.641835    0.585211    11.00000    0.02868    0.02778 =
         0.02591    0.00707    0.00426    0.00755
O2    3    0.299262    0.307415    0.372322    11.00000    0.03701    0.03140 =
         0.02912    0.00338    0.00381    0.01102
O3    3    0.507287    0.277303    0.531222    11.00000    0.03226    0.02932 =
         0.02987    0.00578    0.00389    0.00998
H1O3  2    0.450560    0.270687    0.466727    11.00000    0.05255
O4    3    0.558010    0.557030    0.886301    11.00000    0.03587    0.03680 =
         0.02493    0.00783    0.00328    0.00912
O5    3   -0.167568    0.738551    0.307393    11.00000    0.02841    0.03682 =
         0.03407    0.01016    0.00150    0.01062
O6    3   -0.135611    0.520905    0.155389    11.00000    0.02884    0.03775 =
         0.02881    0.01185    0.00115    0.00192
C1    1    0.131414    0.605075    0.475815    11.00000    0.02434    0.02743 =
         0.02609    0.00935    0.00475    0.00084
C2    1    0.026842    0.691316    0.449982    11.00000    0.02644    0.02586 =
         0.02988    0.00702    0.00741    0.00403
AFIX  43
H2A   2    0.015963    0.766348    0.503857    11.00000   -1.20000
AFIX   0
C3    1   -0.060697    0.663219    0.342488    11.00000    0.02192    0.02939 =
         0.03363    0.01349    0.00538    0.00142
C4    1   -0.042335    0.549083    0.261312    11.00000    0.02234    0.03132 =
         0.02712    0.01059    0.00297   -0.00157
C5    1    0.062375    0.463388    0.286786    11.00000    0.02599    0.02590 =
         0.02873    0.01018    0.00688   -0.00101
C6    1    0.152966    0.491237    0.397789    11.00000    0.02480    0.02549 =
         0.02821    0.00979    0.00674    0.00107
C7    1    0.270323    0.410477    0.435159    11.00000    0.02730    0.02447 =
         0.02908    0.00784    0.00812    0.00191
C8    1    0.350716    0.455015    0.550887    11.00000    0.02492    0.02489 =
         0.02825    0.00874    0.00649    0.00119
C9    1    0.465533    0.383720    0.597286    11.00000    0.02557    0.02313 =
         0.03088    0.00771    0.00735    0.00134
C10   1    0.534982    0.419652    0.709229    11.00000    0.02405    0.02565 =
         0.03116    0.00993    0.00494    0.00162
C11   1    0.489195    0.529914    0.776950    11.00000    0.02573    0.02797 =
         0.02559    0.00884    0.00310   -0.00098
C12   1    0.381242    0.605549    0.735021    11.00000    0.02871    0.02405 =
         0.02707    0.00564    0.00773    0.00302
AFIX  43
H12A  2    0.354567    0.679949    0.780831    11.00000   -1.20000
AFIX   0
C13   1    0.315358    0.566120    0.623137    11.00000    0.02378    0.02433 =
         0.03008    0.01139    0.00567    0.00279
C14   1   -0.183950    0.857954    0.386505    11.00000    0.03456    0.03668 =
         0.04121    0.00749    0.00068    0.01303
AFIX 137
H14A  2   -0.265105    0.900649    0.352897    11.00000   -1.50000
H14B  2   -0.090107    0.921109    0.413474    11.00000   -1.50000
H14C  2   -0.207647    0.832339    0.446306    11.00000   -1.50000
AFIX   0
C15   1   -0.093840    0.611820    0.097510    11.00000    0.04091    0.04549 =
         0.03169    0.01836    0.00560    0.01052
AFIX 137
H15A  2   -0.166548    0.590806    0.026559    11.00000   -1.50000
H15B  2    0.006192    0.600776    0.089063    11.00000   -1.50000
H15C  2   -0.093197    0.704751    0.138153    11.00000   -1.50000
AFIX   0
C16   1    0.077590    0.345008    0.194524    11.00000    0.03172    0.02940 =
         0.02439    0.00790    0.00434    0.00220
AFIX  23
H16A  2    0.036418    0.363546    0.125148    11.00000   -1.20000
H16B  2    0.185152    0.338583    0.203267    11.00000   -1.20000
AFIX   0
C17   1   -0.004329    0.209570    0.191401    11.00000    0.04326    0.02912 =
         0.02995    0.01140    0.00734    0.00566
AFIX  43
H17A  2    0.021282    0.184542    0.255902    11.00000   -1.20000
AFIX   0
C18   1   -0.108793    0.122124    0.107025    11.00000    0.03487    0.02960 =
         0.03708    0.00566    0.00875    0.00506
C19   1   -0.168991    0.143273   -0.003247    11.00000    0.04964    0.04871 =
         0.03796    0.00611   -0.00332   -0.00040
AFIX 137
H19A  2   -0.135150    0.235952    0.000286    11.00000   -1.50000
H19B  2   -0.278752    0.126109   -0.024836    11.00000   -1.50000
H19C  2   -0.131690    0.081325   -0.055935    11.00000   -1.50000
AFIX   0
C20   1   -0.176438   -0.012674    0.115348    11.00000    0.06484    0.03701 =
         0.05977    0.00703    0.01596   -0.00765
AFIX 137
H20A  2   -0.128684   -0.022371    0.186220    11.00000   -1.50000
H20B  2   -0.159271   -0.086563    0.059560    11.00000   -1.50000
H20C  2   -0.284373   -0.014804    0.105557    11.00000   -1.50000
AFIX   0
C21   1    0.653136    0.338403    0.754694    11.00000    0.02740    0.02868 =
         0.03108    0.00800    0.00154    0.00398
AFIX  23
H21A  2    0.720322    0.319562    0.707908    11.00000   -1.20000
H21B  2    0.714818    0.393030    0.827021    11.00000   -1.20000
AFIX   0
C22   1    0.581869    0.204837    0.762562    11.00000    0.02867    0.03243 =
         0.02570    0.01074    0.00480    0.00727
AFIX  43
H22A  2    0.515991    0.211114    0.806548    11.00000   -1.20000
AFIX   0
C23   1    0.602524    0.079133    0.713758    11.00000    0.03159    0.03129 =
         0.03345    0.01156    0.00782    0.00729
C24   1    0.703437    0.046977    0.639160    11.00000    0.05194    0.03533 =
         0.06251    0.01252    0.03081    0.01188
AFIX 137
H24A  2    0.749913    0.130726    0.632793    11.00000   -1.50000
H24B  2    0.643148   -0.009169    0.568041    11.00000   -1.50000
H24C  2    0.781706   -0.001164    0.668998    11.00000   -1.50000
AFIX   0
C25   1    0.521499   -0.045074    0.729134    11.00000    0.04985    0.03147 =
         0.05317    0.01392    0.02192    0.00873
AFIX 137
H25A  2    0.467327   -0.016348    0.782814    11.00000   -1.50000
H25B  2    0.595142   -0.100412    0.753662    11.00000   -1.50000
H25C  2    0.450412   -0.097586    0.660723    11.00000   -1.50000
AFIX   0
C26   1    0.508251    0.660400    0.960593    11.00000    0.03935    0.04236 =
         0.02558    0.00455    0.00405    0.00863
AFIX 137
H26A  2    0.559934    0.663895    1.034583    11.00000   -1.50000
H26B  2    0.399876    0.639155    0.947968    11.00000   -1.50000
H26C  2    0.531490    0.747647    0.949176    11.00000   -1.50000
AFIX   0
HKLF 4
REM  1082.res in P-1
REM wR2 = 0.1146, GooF = S = 1.064, Restrained GooF = 1.064 for all data
REM R1 = 0.0395 for 3295 Fo > 4sig(Fo) and 0.0491 for all 4127 data
REM 300 parameters refined using 0 restraints
END
WGHT      0.0786      0.0200
REM Highest difference peak  0.278,  deepest hole -0.175,  1-sigma level  0.042
Q1    1   0.2058  0.4517  0.4178  11.00000  0.05    0.28
Q2    1   0.3802  0.4084  0.5799  11.00000  0.05    0.25
Q3    1   0.5481  0.5023  0.7390  11.00000  0.05    0.25
Q4    1  -0.0979  0.1941  0.1605  11.00000  0.05    0.24
Q5    1  -0.0771  0.5948  0.3160  11.00000  0.05    0.24
Q6    1   0.0393  0.5190  0.2740  11.00000  0.05    0.23
Q7    1   0.5434  0.4342  0.6616  11.00000  0.05    0.23
Q8    1   0.4687  0.3764  0.6650  11.00000  0.05    0.22
Q9    1   0.1181  0.5226  0.4333  11.00000  0.05    0.22
Q10   1   0.5828  0.3875  0.7253  11.00000  0.05    0.22
Q11   1  -0.0426  0.6558  0.4028  11.00000  0.05    0.22
Q12   1   0.5491  0.1309  0.7024  11.00000  0.05    0.22
Q13   1   0.3708  0.5245  0.5779  11.00000  0.05    0.21
Q14   1   0.1764  0.5574  0.4264  11.00000  0.05    0.21
Q15   1   0.6395  0.1569  0.7690  11.00000  0.05    0.21
Q16   1  -0.0039  0.1401  0.1330  11.00000  0.05    0.21
Q17   1   0.4245  0.5627  0.7539  11.00000  0.05    0.21
Q18   1   0.0316  0.2785  0.1981  11.00000  0.05    0.20
Q19   1   0.4776  0.4452  0.7353  11.00000  0.05    0.19
Q20   1  -0.0305  0.6285  0.2980  11.00000  0.05    0.19
;
_shelx_res_checksum     95684
