# Supplementary material for: Crystal structure and computational study of 1-hy­droxy-3,6,7-trimeth­oxy-2,8-bis­(3-methyl­but-2-en-1-yl)-9H-xanthen-9-one (fuscaxanthone C)
Source: Acta Crystallogr E Crystallogr Commun. 2026 May 15;82(Pt 6):627–33. doi: 10.1107/S2056989026004792 (PMC13238969; doi:10.1107/S2056989026004792)
Supplement: Supplementary file 2 [file e-82-00627-Isup3.hkl]

data_I                                                                          
_shelx_title ' 1082.res in P-1'                                                 
_shelx_refln_list_code          4                                               
_shelx_F_calc_maximum      188.41                                               
_exptl_crystal_F_000       468.00                                               
_reflns_d_resolution_high  0.8258                                               
                                                                                
loop_                                                                           
 _space_group_symop_operation_xyz                                               
 'x, y, z'                                                                      
 '-x, -y, -z'                                                                   
                                                                                
_cell_length_a     9.1407                                                       
_cell_length_b    10.2279                                                       
_cell_length_c    13.1741                                                       
_cell_angle_alpha 105.157                                                       
_cell_angle_beta  104.604                                                       
_cell_angle_gamma  94.347                                                       
                                                                                
_shelx_F_squared_multiplier     1.000                                           
                                                                                
loop_                                                                           
 _refln_index_h                                                                 
 _refln_index_k                                                                 
 _refln_index_l                                                                 
 _refln_F_squared_calc                                                          
 _refln_F_squared_meas                                                          
 _refln_F_squared_sigma                                                         
 _refln_observed_status                                                         
   1   0   0         41.75         43.01         1.10 o                         
   2   0   0       2231.24       2370.04        12.63 o                         
   3   0   0       2359.59       2408.45        25.82 o                         
   4   0   0          4.43         14.64         1.28 o                         
   5   0   0        352.45        347.64         2.92 o                         
   6   0   0        624.86        644.14        11.07 o                         
   7   0   0          0.21         -2.49         9.01 o                         
   9   0   0        103.31        104.55         2.87 o                         
  10   0   0          0.05          1.06         1.12 o                         
 -10   1   0          0.05          0.14         1.26 o                         
  -9   1   0         20.44         20.03         2.19 o                         
  -8   1   0          2.23          1.21         2.19 o                         
  -7   1   0        205.85        214.20        16.52 o                         
  -6   1   0        164.11        180.88         6.43 o                         
  -5   1   0        887.88        981.22         6.04 o                         
  -4   1   0        105.67        117.16         1.79 o                         
  -3   1   0          4.30          9.64         1.24 o                         
  -2   1   0         32.60         34.17         1.33 o                         
  -1   1   0          9.78         13.21         1.02 o                         
   0   1   0      13081.88      13428.09        56.67 o                         
   1   1   0          7.79          9.01         1.08 o                         
   2   1   0       4524.44       4582.26        13.13 o                         
   3   1   0          0.02          3.17         3.47 o                         
   4   1   0         86.13         91.97         1.65 o                         
   5   1   0        140.72        134.72         2.02 o                         
   6   1   0          8.59         16.18         6.94 o                         
   7   1   0          2.27          1.40         9.73 o                         
   8   1   0          1.54         -0.26         2.19 o                         
   9   1   0         23.09         20.48         1.51 o                         
  10   1   0        382.01        418.83         4.96 o                         
 -10   2   0          7.97          8.42         1.39 o                         
  -9   2   0         37.60         34.74         2.41 o                         
  -8   2   0         24.56         20.92         1.25 o                         
  -7   2   0         67.44         63.29         2.23 o                         
  -6   2   0         90.17         90.13         9.84 o                         
  -5   2   0       1061.94       1191.18         5.17 o                         
  -4   2   0       1615.86       1687.84        17.07 o                         
  -3   2   0       2087.67       2223.68        24.57 o                         
  -2   2   0        604.33        607.51         5.25 o                         
  -1   2   0       1049.70       1098.79         6.71 o                         
   0   2   0       1314.71       1444.38         9.59 o                         
   1   2   0         30.13         29.08         1.73 o                         
   2   2   0         65.38         61.65         2.10 o                         
   3   2   0        425.95        415.93         2.75 o                         
   4   2   0          0.00          0.15         1.43 o                         
   5   2   0         51.34         37.79         7.09 o                         
   6   2   0        230.01        213.43        11.73 o                         
   7   2   0          2.61          1.91         2.00 o                         
   8   2   0         36.48         30.89         1.63 o                         
   9   2   0         27.46         26.63         1.49 o                         
  10   2   0        136.92        149.39         2.15 o                         
 -10   3   0         23.99         25.08         2.04 o                         
  -9   3   0          7.85          7.80         1.65 o                         
  -8   3   0         27.64         25.71         1.30 o                         
  -7   3   0        153.15        153.99         2.98 o                         
  -6   3   0          3.96          5.03         1.57 o                         
  -5   3   0        130.41        180.60         2.50 o                         
  -4   3   0        605.60        701.98        22.40 o                         
  -3   3   0        982.40       1092.47        12.51 o                         
  -2   3   0         13.68         12.77         1.28 o                         
  -1   3   0       1311.52       1371.48        11.44 o                         
   0   3   0        951.01        882.61         7.04 o                         
   1   3   0         12.51          8.76         1.49 o                         
   2   3   0        112.92        138.80         2.89 o                         
   3   3   0         36.43         32.05         1.54 o                         
   4   3   0        153.35        143.09         2.38 o                         
   5   3   0        982.16        982.84        20.93 o                         
   6   3   0         15.92         18.63         8.60 o                         
   7   3   0        258.67        237.03         2.48 o                         
   8   3   0          0.75          0.72         1.57 o                         
   9   3   0         29.75         31.34         1.96 o                         
 -10   4   0         58.97         63.25         2.15 o                         
  -9   4   0        156.38        147.60         2.98 o                         
  -8   4   0          0.02          0.33         1.13 o                         
  -7   4   0        160.08        156.07         3.05 o                         
  -6   4   0         36.66         40.50         2.06 o                         
  -5   4   0         16.97         13.46         2.66 o                         
  -4   4   0         34.54         34.43         3.14 o                         
  -3   4   0        140.51        153.88         4.92 o                         
  -2   4   0        181.45        189.96         3.73 o                         
  -1   4   0        116.75        110.43         5.96 o                         
   0   4   0        168.38        166.01         3.12 o                         
   1   4   0         18.48         20.80         1.25 o                         
   2   4   0         79.19         73.63         2.55 o                         
   3   4   0         13.61         13.57         1.55 o                         
   4   4   0         53.37         52.88         2.04 o                         
   5   4   0          1.45          0.26         7.73 o                         
   6   4   0        635.06        609.24         6.49 o                         
   7   4   0         36.50         35.19         1.27 o                         
   8   4   0         13.56         11.13         2.00 o                         
   9   4   0          0.19         -1.00         1.15 o                         
 -10   5   0         21.40         19.50         1.73 o                         
  -9   5   0        262.36        253.90         6.20 o                         
  -8   5   0          1.00         -0.17         1.75 o                         
  -7   5   0         34.50         31.48         1.25 o                         
  -6   5   0          6.92          7.61         6.13 o                         
  -5   5   0          0.26          2.63         1.68 o                         
  -4   5   0        112.10        101.45         3.63 o                         
  -3   5   0         95.16         90.26         3.31 o                         
  -2   5   0        217.96        275.11         7.01 o                         
  -1   5   0        162.75        144.21         3.03 o                         
   0   5   0         24.71         27.27         2.39 o                         
   1   5   0        808.89        883.67        17.04 o                         
   2   5   0        146.67        142.99         2.30 o                         
   3   5   0          0.48          1.09         1.73 o                         
   4   5   0        205.56        196.24         3.09 o                         
   6   5   0        197.27        180.85         4.45 o                         
   7   5   0          3.90          3.58         1.56 o                         
   8   5   0          9.28          9.01         1.38 o                         
  -9   6   0         14.04         14.89         1.46 o                         
  -8   6   0        209.34        208.39         1.93 o                         
  -7   6   0         86.45         81.56         2.07 o                         
  -6   6   0          4.23          4.74         1.29 o                         
  -5   6   0         80.02         71.72         2.36 o                         
  -4   6   0          8.91         12.63         4.40 o                         
  -3   6   0          2.98          4.19         3.81 o                         
  -2   6   0          0.00          1.16         3.34 o                         
  -1   6   0          1.94          2.59         1.27 o                         
   0   6   0         18.66         12.25         1.62 o                         
   1   6   0       1725.36       1829.57        19.60 o                         
   2   6   0        126.07        111.81         2.45 o                         
   3   6   0          0.90         -0.15         1.85 o                         
   4   6   0          6.69          5.73         2.00 o                         
   5   6   0         16.21         16.07         1.56 o                         
   6   6   0        155.48        164.21         4.39 o                         
   7   6   0         52.40         53.84         1.65 o                         
   8   6   0         14.34         15.89         1.17 o                         
  -9   7   0          0.26         -0.19         1.81 o                         
  -8   7   0         32.57         31.20         1.53 o                         
  -7   7   0          1.33          0.47         1.41 o                         
  -6   7   0         64.38         70.35         2.62 o                         
  -5   7   0         67.68         55.53         1.61 o                         
  -4   7   0         91.23         87.84         4.92 o                         
  -3   7   0        159.20        135.66         6.81 o                         
  -2   7   0          0.01         -0.10         4.25 o                         
  -1   7   0         10.66          8.51         3.39 o                         
   0   7   0         10.35         12.60         3.14 o                         
   1   7   0        233.41        258.04         3.13 o                         
   2   7   0        156.36        165.86         5.37 o                         
   3   7   0        284.46        289.39         3.77 o                         
   4   7   0          1.97          2.71         1.17 o                         
   5   7   0         10.27         10.72         1.53 o                         
   6   7   0         12.27         13.60         1.48 o                         
   7   7   0         17.69         17.65         1.28 o                         
  -8   8   0         25.82         27.08         1.34 o                         
  -7   8   0         25.94         24.74         2.07 o                         
  -6   8   0         24.00         24.55         2.11 o                         
  -5   8   0         10.56         11.15         1.41 o                         
  -4   8   0        560.23        517.76         7.50 o                         
  -3   8   0       1633.62       1637.21        20.51 o                         
  -2   8   0        283.73        243.58        13.56 o                         
  -1   8   0        214.25        183.67         7.92 o                         
   0   8   0          9.54         10.46         2.79 o                         
   1   8   0        142.29        138.27        19.56 o                         
   2   8   0          1.18          0.60         1.85 o                         
   3   8   0        124.32        128.15         2.98 o                         
   4   8   0          0.38          1.81         2.15 o                         
   5   8   0          7.93          6.45         2.04 o                         
  -8   9   0         16.75         21.57         1.51 o                         
  -7   9   0          0.85          0.60         1.70 o                         
  -6   9   0          0.13          1.28         1.85 o                         
  -5   9   0          4.11          3.21         1.85 o                         
  -4   9   0         16.61         14.68         1.19 o                         
  -3   9   0       1075.67       1050.36         4.52 o                         
  -2   9   0         77.32         68.00         2.68 o                         
  -1   9   0         81.15         81.05         2.64 o                         
   0   9   0         17.06         16.26         2.04 o                         
   1   9   0          0.84         -0.08         1.72 o                         
   2   9   0          0.28          0.11         1.85 o                         
   3   9   0          4.44          3.88         1.89 o                         
   4   9   0         15.59         14.60         1.89 o                         
   5   9   0          5.32          4.64         1.55 o                         
  -7  10   0         71.84         97.68         1.92 o                         
  -6  10   0          0.50         -0.15         1.58 o                         
  -5  10   0         30.22         31.46         1.85 o                         
  -4  10   0         34.30         35.23         1.67 o                         
  -3  10   0          5.33          7.84         2.15 o                         
  -2  10   0         15.44         17.09         2.26 o                         
  -1  10   0          2.20          0.34         2.00 o                         
   0  10   0         14.88         13.46         2.04 o                         
   1  10   0         10.82         13.05         1.92 o                         
   2  10   0         10.15         11.50         1.77 o                         
   3  10   0         24.15         23.84         1.66 o                         
  -5  11   0          0.05          0.72         1.21 o                         
  -4  11   0          2.13          2.56         1.43 o                         
  -3  11   0         56.41         56.24         1.50 o                         
  -2  11   0          0.93          0.91         1.77 o                         
  -1  11   0          0.43         -0.34         1.73 o                         
   0  11   0          3.63          3.13         1.62 o                         
   1  11   0         26.73         27.46         1.73 o                         
   2  11   0         39.05         41.75         1.55 o                         
   0 -12   1          0.28         -1.55         1.32 o                         
   1 -12   1          1.26          0.80         0.93 o                         
   2 -12   1          1.87          0.30         0.93 o                         
  -3 -11   1         58.78         66.34         1.70 o                         
  -2 -11   1         26.69         30.89         1.70 o                         
  -1 -11   1          0.85          1.47         1.66 o                         
   0 -11   1         34.81         39.22         2.07 o                         
   1 -11   1         41.46         42.20         2.23 o                         
   2 -11   1         32.88         35.34         2.15 o                         
   3 -11   1          5.51          6.40         1.23 o                         
   4 -11   1          1.79          1.89         1.40 o                         
   5 -11   1          1.65          2.72         1.36 o                         
  -4 -10   1         22.47         23.50         1.58 o                         
  -3 -10   1          0.03          0.75         1.58 o                         
  -2 -10   1          0.01          0.53         1.81 o                         
  -1 -10   1         68.05         65.34         2.45 o                         
   0 -10   1          0.24          0.60         2.00 o                         
   1 -10   1          1.61          3.77         2.11 o                         
   2 -10   1        213.02        217.24         3.62 o                         
   3 -10   1         68.64         72.85         1.73 o                         
   4 -10   1         20.06         20.57         1.44 o                         
   5 -10   1         15.32         17.16         1.81 o                         
   6 -10   1          1.89          3.24         1.62 o                         
   7 -10   1          1.53          0.64         1.36 o                         
  -6  -9   1          0.49         -0.08         1.24 o                         
  -5  -9   1         50.52         47.14         1.92 o                         
  -4  -9   1          0.19         -1.36         1.73 o                         
  -2  -9   1        210.09        196.61         2.31 o                         
  -1  -9   1        159.00        152.36         5.37 o                         
   0  -9   1        159.35        161.06         6.11 o                         
   1  -9   1        186.16        179.24        13.46 o                         
   2  -9   1        458.08        451.39         3.11 o                         
   3  -9   1       1187.35       1175.10        13.86 o                         
   4  -9   1        234.22        230.86         2.96 o                         
   5  -9   1          0.48          0.38         1.85 o                         
   6  -9   1         41.29         39.04         2.15 o                         
   7  -9   1         23.17         23.42         1.77 o                         
   8  -9   1         55.22         72.60         1.73 o                         
  -5  -8   1          0.07         -0.04         1.85 o                         
  -4  -8   1         56.24         51.66         3.68 o                         
  -3  -8   1        114.24        114.09         2.51 o                         
  -2  -8   1         23.07         23.30         1.83 o                         
  -1  -8   1        137.59        133.99         6.52 o                         
   0  -8   1          0.18         -4.39         4.39 o                         
   1  -8   1         90.74         83.44         4.73 o                         
   2  -8   1        134.50        124.35         5.55 o                         
   3  -8   1       1681.26       1690.82        34.77 o                         
   4  -8   1        225.47        196.66         2.21 o                         
   5  -8   1         30.21         27.49         2.41 o                         
   6  -8   1        134.05        126.95         2.75 o                         
   7  -8   1         11.49         11.83         1.90 o                         
   8  -8   1          2.11          1.70         1.14 o                         
  -7  -7   1          4.08          2.79         1.73 o                         
  -6  -7   1          5.52          5.22         1.29 o                         
  -5  -7   1         15.02         16.14         2.11 o                         
  -4  -7   1         29.73         25.87         1.21 o                         
  -3  -7   1        505.82        510.94         4.60 o                         
  -2  -7   1          5.97          5.67         1.96 o                         
  -1  -7   1         76.21         74.68         2.02 o                         
   0  -7   1          0.52         -0.33         4.01 o                         
   1  -7   1         73.27         74.13         5.36 o                         
   2  -7   1          5.12          4.03         4.16 o                         
   3  -7   1        312.79        323.75        11.38 o                         
   4  -7   1          4.25          3.57         1.06 o                         
   5  -7   1          0.19          1.41         0.85 o                         
   6  -7   1          0.93          2.00         0.87 o                         
   7  -7   1          5.78          3.38         1.43 o                         
   8  -7   1          0.67         -0.10         1.28 o                         
   9  -7   1          2.64          4.71         1.85 o                         
  -8  -6   1        114.43        125.74         2.41 o                         
  -7  -6   1          7.71          8.16         1.45 o                         
  -6  -6   1        104.93        104.93         1.99 o                         
  -5  -6   1         39.22         37.65         2.80 o                         
  -4  -6   1        117.62        118.65         2.75 o                         
  -3  -6   1         23.67         21.91         2.00 o                         
  -2  -6   1         86.61         91.49         2.13 o                         
  -1  -6   1        117.80        118.32         8.27 o                         
   0  -6   1         67.02         71.16         3.11 o                         
   1  -6   1        367.81        391.21         8.79 o                         
   2  -6   1        276.55        246.47         4.25 o                         
   3  -6   1        226.37        237.54        11.97 o                         
   4  -6   1         11.90         11.69         1.88 o                         
   5  -6   1          1.57          1.51         1.66 o                         
   6  -6   1        245.55        244.92         2.39 o                         
   7  -6   1         78.63         70.26         2.27 o                         
   8  -6   1        115.65        128.31         2.17 o                         
   9  -6   1         86.91         96.76         1.83 o                         
  -9  -5   1          3.50          4.33         1.04 o                         
  -8  -5   1         80.63         82.56         1.73 o                         
  -7  -5   1        106.21        103.19         4.09 o                         
  -6  -5   1         59.85         53.88         2.26 o                         
  -5  -5   1          9.34          9.13         8.41 o                         
  -4  -5   1         88.48         91.17         2.96 o                         
  -3  -5   1         67.65         72.84         2.03 o                         
  -2  -5   1        965.37        972.09         4.61 o                         
  -1  -5   1        539.43        579.68         6.08 o                         
   0  -5   1          5.77          8.42         1.21 o                         
   1  -5   1          0.03          1.24         1.80 o                         
   2  -5   1         92.64         86.51         4.52 o                         
   3  -5   1        208.83        264.98         8.86 o                         
   4  -5   1        519.48        543.53         4.17 o                         
   5  -5   1         21.57         25.31         1.92 o                         
   6  -5   1         10.60         11.20         1.92 o                         
   7  -5   1          1.55          0.90         1.42 o                         
   8  -5   1          2.37          2.31         1.66 o                         
   9  -5   1         39.24         34.72         1.96 o                         
  10  -5   1          3.97          3.81         1.13 o                         
  -9  -4   1          2.98          2.73         1.23 o                         
  -8  -4   1         32.08         36.37         1.23 o                         
  -7  -4   1          0.63         -0.25         1.11 o                         
  -6  -4   1        170.52        143.62        11.35 o                         
  -5  -4   1        125.98        106.47         9.50 o                         
  -4  -4   1         66.60         71.41         2.21 o                         
  -3  -4   1         90.42         99.60         1.89 o                         
  -2  -4   1        512.51        488.98         3.08 o                         
  -1  -4   1         89.35        129.58         1.70 o                         
   0  -4   1        164.78        168.43         3.91 o                         
   1  -4   1         23.37         18.62         2.80 o                         
   2  -4   1         19.84         19.82         2.08 o                         
   3  -4   1       1018.61       1129.04        20.57 o                         
   4  -4   1          6.65         18.89         6.41 o                         
   5  -4   1          2.91          4.94         1.66 o                         
   6  -4   1          2.73          3.81         1.81 o                         
   7  -4   1         68.55         67.27         4.34 o                         
   8  -4   1          0.09         -0.40         1.17 o                         
   9  -4   1        240.16        229.82         2.56 o                         
  10  -4   1         22.01         23.14         1.11 o                         
 -10  -3   1          9.39         10.24         1.02 o                         
  -9  -3   1         17.12         16.97         1.39 o                         
  -8  -3   1         36.64         36.03         1.65 o                         
  -7  -3   1         37.38         35.82         2.64 o                         
  -6  -3   1          6.23          7.66         7.96 o                         
  -5  -3   1          0.68          2.72         6.30 o                         
  -4  -3   1        118.57        117.54         7.05 o                         
  -3  -3   1        634.17        638.30         3.62 o                         
  -2  -3   1        114.76        126.57         4.02 o                         
  -1  -3   1        444.79        484.58         5.57 o                         
   0  -3   1        332.62        361.89         4.82 o                         
   1  -3   1        415.45        447.64        10.71 o                         
   2  -3   1         46.07         43.80         1.50 o                         
   3  -3   1         16.28         13.55         2.07 o                         
   4  -3   1       1591.72       1851.11        12.12 o                         
   5  -3   1         49.70         47.26         1.96 o                         
   6  -3   1         11.60         14.03         1.77 o                         
   7  -3   1        160.32        150.75         2.98 o                         
   8  -3   1          0.91          0.87         1.12 o                         
   9  -3   1        256.00        260.88         2.67 o                         
  10  -3   1          5.34          5.43         1.24 o                         
 -10  -2   1         31.57         35.16         1.26 o                         
  -9  -2   1          3.15          3.74         1.38 o                         
  -8  -2   1          0.06         -0.60         2.07 o                         
  -7  -2   1          8.52          3.77         9.28 o                         
  -6  -2   1        148.94        124.84         9.92 o                         
  -5  -2   1         59.32         46.99         6.79 o                         
  -4  -2   1        266.34        283.77        10.07 o                         
  -3  -2   1         74.11         84.00         7.00 o                         
  -2  -2   1       9837.67      10600.82        25.11 o                         
  -1  -2   1       2654.71       2738.72        27.89 o                         
   0  -2   1          6.39          7.69         3.68 o                         
   1  -2   1          2.22          3.87         1.83 o                         
   2  -2   1         48.77         57.09         2.08 o                         
   3  -2   1       1647.76       1728.11        16.26 o                         
   4  -2   1       2273.64       2522.88        13.05 o                         
   5  -2   1         91.32         91.54         3.21 o                         
   6  -2   1         66.17         74.56         2.19 o                         
   7  -2   1         36.88         37.04         2.07 o                         
   8  -2   1         57.77         54.26         1.70 o                         
   9  -2   1         66.16         68.34         2.64 o                         
  10  -2   1         15.39         15.61         1.31 o                         
 -10  -1   1          0.08         -0.23         1.19 o                         
  -9  -1   1          7.88          5.39         2.15 o                         
  -8  -1   1        115.27        108.55         2.87 o                         
  -7  -1   1          9.60          7.02         8.60 o                         
  -6  -1   1         60.62         71.09         7.92 o                         
  -5  -1   1        363.03        387.76        12.33 o                         
  -4  -1   1        239.25        241.44         2.40 o                         
  -3  -1   1        255.01        245.36         3.69 o                         
  -2  -1   1       2418.93       2565.81        30.48 o                         
  -1  -1   1       2361.37       2487.61         7.49 o                         
   0  -1   1        606.95        681.55         5.02 o                         
   1  -1   1         13.02         12.58         0.96 o                         
   2  -1   1          8.06         10.21         1.32 o                         
   3  -1   1        512.93        571.62         9.95 o                         
   4  -1   1         22.46         18.79         1.41 o                         
   5  -1   1         38.37         32.69         1.59 o                         
   6  -1   1         18.64         19.55         1.81 o                         
   7  -1   1          0.92          1.81         1.66 o                         
   8  -1   1          7.32          4.55         1.35 o                         
   9  -1   1         10.68         10.13         1.53 o                         
  10  -1   1         29.36         37.98         2.00 o                         
 -10   0   1          1.52          1.40         1.21 o                         
  -9   0   1          3.58          3.72         1.48 o                         
  -8   0   1          8.70          9.34         6.28 o                         
  -7   0   1          2.30          4.94         8.26 o                         
  -6   0   1        659.47        646.70        23.40 o                         
  -5   0   1        712.17        791.87        13.26 o                         
  -4   0   1        204.54        208.40         2.95 o                         
  -3   0   1        293.65        291.98         5.95 o                         
  -2   0   1       1171.78       1239.83        18.91 o                         
  -1   0   1        169.31        176.88         6.62 o                         
   0   0   1       3447.89       3742.70        13.50 o                         
   1   0   1        642.66        654.96         4.85 o                         
   2   0   1       8021.22       8438.05        20.69 o                         
   3   0   1        610.37        666.39         6.08 o                         
   4   0   1        844.00        864.05        10.56 o                         
   5   0   1        346.22        355.31         4.68 o                         
   6   0   1          0.52          0.12         1.48 o                         
   7   0   1         36.76         35.91         1.96 o                         
   8   0   1          4.71          5.02         2.23 o                         
   9   0   1         60.85         58.84         2.64 o                         
  10   0   1          3.22          3.58         1.66 o                         
 -10   1   1          3.69          3.71         1.35 o                         
  -9   1   1          0.01          0.41         2.15 o                         
  -8   1   1         31.99         30.05         2.33 o                         
  -7   1   1         22.50         18.99         1.70 o                         
  -6   1   1        515.15        550.87         4.04 o                         
  -5   1   1        105.55        106.16         2.71 o                         
  -4   1   1        220.02        248.98         4.55 o                         
  -3   1   1          0.09          0.13         1.21 o                         
  -2   1   1       2281.50       2364.22        13.13 o                         
  -1   1   1         34.22         33.67         1.57 o                         
   0   1   1       3534.46       3758.09        15.50 o                         
   1   1   1        281.38        277.43         2.79 o                         
   2   1   1         28.55         23.10         1.53 o                         
   3   1   1       1073.05       1111.76        44.00 o                         
   4   1   1        184.87        195.88         5.96 o                         
   5   1   1          6.90          8.41         2.64 o                         
   6   1   1         19.66         20.99         1.62 o                         
   7   1   1         17.91         15.97         2.30 o                         
   8   1   1          3.84          3.35         1.41 o                         
   9   1   1         69.22         75.03         1.70 o                         
  10   1   1        254.85        286.60         2.87 o                         
 -10   2   1          0.90          0.19         1.92 o                         
  -9   2   1         46.83         45.73         1.80 o                         
  -8   2   1          1.54          1.72         1.31 o                         
  -7   2   1         14.48         13.36         1.77 o                         
  -6   2   1         24.60         25.87         2.35 o                         
  -5   2   1        532.55        590.07         9.07 o                         
  -4   2   1        112.93        113.66         4.94 o                         
  -3   2   1       1417.12       1354.99        22.37 o                         
  -2   2   1       3405.53       3535.36        25.90 o                         
  -1   2   1       2452.97       2562.68        14.01 o                         
   0   2   1        815.07        859.55        12.39 o                         
   1   2   1        202.29        198.14         3.54 o                         
   2   2   1        205.10        172.26         3.12 o                         
   3   2   1          0.21          0.28         0.85 o                         
   4   2   1          5.30          6.59         0.93 o                         
   5   2   1          0.01          0.45         6.45 o                         
   6   2   1         30.45         15.73         8.49 o                         
   7   2   1          1.00         -0.09         1.75 o                         
   8   2   1         77.62         75.65         1.85 o                         
   9   2   1         49.08         49.63         1.54 o                         
 -10   3   1         14.89         16.26         2.04 o                         
  -9   3   1          1.76          0.80         1.60 o                         
  -8   3   1          1.30          1.49         1.16 o                         
  -7   3   1          1.68          3.58         2.98 o                         
  -6   3   1        222.28        221.22         4.21 o                         
  -5   3   1        161.89        169.01         6.04 o                         
  -4   3   1         59.65         62.24         3.30 o                         
  -3   3   1        236.60        230.59         6.06 o                         
  -2   3   1         23.92         33.93         1.81 o                         
  -1   3   1       1369.92       1357.73         9.27 o                         
   0   3   1       1240.99       1263.08        10.86 o                         
   1   3   1        146.59        152.59         2.64 o                         
   2   3   1          7.74         10.82         0.86 o                         
   3   3   1        303.57        303.19         2.32 o                         
   4   3   1        264.91        268.35         2.98 o                         
   5   3   1        145.57        147.81        10.37 o                         
   6   3   1        172.97        154.94        11.43 o                         
   7   3   1         16.18         13.80         1.50 o                         
   8   3   1          4.76          4.08         1.43 o                         
   9   3   1          3.34          3.28         1.55 o                         
 -10   4   1         23.45         24.78         2.15 o                         
  -9   4   1          1.15          0.47         1.60 o                         
  -8   4   1         23.94         22.85         1.30 o                         
  -7   4   1          6.48          3.82         3.34 o                         
  -6   4   1        153.11        152.20         5.41 o                         
  -5   4   1        873.06        911.69        13.20 o                         
  -4   4   1          0.38          3.72         2.36 o                         
  -3   4   1        117.36        120.68         3.60 o                         
  -2   4   1        384.70        391.75         5.01 o                         
  -1   4   1         90.64         94.55         1.81 o                         
   0   4   1         30.52         39.37         1.35 o                         
   1   4   1          2.45          2.31         1.19 o                         
   2   4   1         88.35         80.78         1.85 o                         
   3   4   1        186.04        183.79         2.64 o                         
   4   4   1          6.39          6.07         1.73 o                         
   5   4   1         10.85          9.39         1.89 o                         
   6   4   1        184.17        172.96         1.80 o                         
   7   4   1         11.00         10.43         1.49 o                         
   8   4   1          0.66          0.78         1.37 o                         
   9   4   1          0.42          1.37         1.04 o                         
 -10   5   1         36.94         38.06         1.85 o                         
  -9   5   1         55.55         54.55         1.84 o                         
  -8   5   1          0.00          0.35         1.19 o                         
  -7   5   1         55.05         55.04         1.42 o                         
  -6   5   1        221.41        222.70         5.54 o                         
  -5   5   1        246.70        228.06         8.00 o                         
  -4   5   1        267.82        255.29         6.13 o                         
  -3   5   1         98.26         87.85         3.47 o                         
  -2   5   1          1.66          2.76         1.23 o                         
  -1   5   1        259.64        250.54         2.48 o                         
   0   5   1        184.67        187.64         2.86 o                         
   1   5   1        341.95        368.96         2.85 o                         
   2   5   1         76.98         69.25         2.00 o                         
   3   5   1         20.24         21.61         1.92 o                         
   4   5   1         49.40         43.07         2.19 o                         
   5   5   1         32.04         24.87         1.23 o                         
   6   5   1        291.42        291.47         2.77 o                         
   7   5   1          1.09          1.52         1.50 o                         
   8   5   1          9.24          9.25         1.28 o                         
  -9   6   1         73.65         75.70         2.72 o                         
  -8   6   1          0.35          1.66         1.44 o                         
  -7   6   1         20.18         18.80         1.25 o                         
  -6   6   1          9.97          9.37         1.15 o                         
  -5   6   1       2055.74       2115.31        21.35 o                         
  -4   6   1        198.08        167.81         6.95 o                         
  -3   6   1        164.77        147.77         6.51 o                         
  -2   6   1        208.76        215.65         3.10 o                         
  -1   6   1          2.90          4.33         1.35 o                         
   0   6   1        150.43        155.14         2.39 o                         
   1   6   1       1849.37       1927.01         8.88 o                         
   2   6   1        104.62        107.72         6.71 o                         
   3   6   1          3.72          3.96         1.92 o                         
   4   6   1        163.10        169.23         2.84 o                         
   5   6   1          0.18          0.97         1.51 o                         
   6   6   1         47.55         47.95         1.78 o                         
   7   6   1         13.04         14.33         1.41 o                         
   8   6   1          0.04         -0.19         1.47 o                         
  -9   7   1        113.97        116.77         2.19 o                         
  -8   7   1          8.12         10.73         1.64 o                         
  -7   7   1         36.52         35.52         3.04 o                         
  -6   7   1        405.39        401.76         8.54 o                         
  -5   7   1       1062.89       1021.86         7.34 o                         
  -4   7   1        570.25        541.94        12.38 o                         
  -3   7   1          0.49          2.77         4.74 o                         
  -2   7   1        187.36        162.72         7.43 o                         
  -1   7   1         36.40         36.40         2.06 o                         
   0   7   1        132.11        139.21         7.99 o                         
   1   7   1        329.72        396.09         3.96 o                         
   2   7   1        181.07        172.85         3.09 o                         
   3   7   1        118.48        118.39         2.60 o                         
   4   7   1         71.49         76.06         1.53 o                         
   5   7   1          3.52          2.62         1.55 o                         
   6   7   1          0.86          0.91         1.40 o                         
   7   7   1          0.07          0.64         1.58 o                         
  -8   8   1         18.98         16.10         1.73 o                         
  -7   8   1          9.36         10.49         1.96 o                         
  -6   8   1         76.40         71.85         2.49 o                         
  -5   8   1        242.53        238.84         2.48 o                         
  -4   8   1        621.90        595.48         2.92 o                         
  -3   8   1         11.74         14.40         3.12 o                         
  -2   8   1          4.68          6.27         5.76 o                         
  -1   8   1         10.95         12.73         5.80 o                         
   0   8   1         78.97         78.81         3.00 o                         
   1   8   1        670.59        661.86         4.43 o                         
   2   8   1          0.51         -0.40         1.36 o                         
   3   8   1          0.13          0.26         2.26 o                         
   4   8   1         49.83         56.99         2.60 o                         
   5   8   1         11.57         13.09         2.11 o                         
   6   8   1          0.33          2.34         1.55 o                         
  -8   9   1          0.15          0.49         1.36 o                         
  -7   9   1          9.25         10.98         1.77 o                         
  -6   9   1         92.15         97.04         2.53 o                         
  -5   9   1          3.95          3.39         1.28 o                         
  -4   9   1          2.52          2.98         1.11 o                         
  -3   9   1        104.58        103.42         2.90 o                         
  -2   9   1        129.66        126.73         3.02 o                         
  -1   9   1          3.23          2.56         1.92 o                         
   0   9   1         95.69         94.37         2.68 o                         
   1   9   1          2.06          0.04         1.33 o                         
   2   9   1          0.00          0.19         1.29 o                         
   3   9   1         16.57         16.71         2.45 o                         
   4   9   1          9.29          9.01         1.81 o                         
   5   9   1         10.47          9.50         1.51 o                         
  -7  10   1          8.03          8.86         1.36 o                         
  -6  10   1          4.96          4.94         1.55 o                         
  -5  10   1         33.81         32.13         1.89 o                         
  -4  10   1          9.80         10.93         1.22 o                         
  -3  10   1          0.74          1.55         1.39 o                         
  -2  10   1         26.38         27.99         2.19 o                         
  -1  10   1          3.54          2.56         1.89 o                         
   0  10   1         17.39         17.20         1.96 o                         
   1  10   1          0.67          2.07         1.66 o                         
   2  10   1          0.03         -0.10         1.07 o                         
   3  10   1         24.06         24.74         1.62 o                         
  -4  11   1          2.52          3.02         1.43 o                         
  -3  11   1         13.02         10.86         1.66 o                         
  -2  11   1          6.83          8.21         1.21 o                         
  -1  11   1          6.84          6.98         1.62 o                         
   0  11   1          8.15          8.94         1.55 o                         
   1  11   1         42.75         43.37         1.58 o                         
   0 -12   2          2.62          3.13         1.43 o                         
   1 -12   2          1.56          1.40         1.47 o                         
   2 -12   2          8.12          9.24         1.51 o                         
  -3 -11   2          0.81          1.13         1.36 o                         
  -2 -11   2          0.01          0.45         1.58 o                         
  -1 -11   2         30.76         31.68         2.07 o                         
   0 -11   2         46.64         51.93         2.34 o                         
   1 -11   2        450.17        502.87         4.56 o                         
   2 -11   2         12.48         12.97         2.00 o                         
   3 -11   2         13.54         12.37         1.20 o                         
   4 -11   2         14.14         20.03         1.62 o                         
   5 -11   2          1.65         -0.38         1.43 o                         
  -5 -10   2         21.54         26.44         1.43 o                         
  -4 -10   2          0.02          0.29         1.07 o                         
  -3 -10   2         11.22         10.52         1.28 o                         
  -2 -10   2          1.04          2.07         1.32 o                         
  -1 -10   2         10.42          8.23         1.44 o                         
   0 -10   2         60.91         57.30         1.77 o                         
   1 -10   2       1286.95       1276.61         7.32 o                         
   2 -10   2        232.25        232.91         3.13 o                         
   3 -10   2         15.03         13.62         1.42 o                         
   4 -10   2         16.15         15.32         1.38 o                         
   5 -10   2         57.27         62.16         2.23 o                         
   6 -10   2         23.53         27.68         1.77 o                         
   7 -10   2         35.63         40.96         1.58 o                         
  -5  -9   2          0.23          1.36         1.58 o                         
  -4  -9   2          0.47          1.55         1.77 o                         
  -3  -9   2        163.49        159.73         3.09 o                         
  -2  -9   2         89.91         84.37         2.68 o                         
  -1  -9   2         10.81          9.99         2.00 o                         
   0  -9   2         31.57         27.50         2.07 o                         
   1  -9   2        800.97        756.73        12.28 o                         
   2  -9   2        165.23        165.74         3.74 o                         
   3  -9   2         20.87         19.54         1.60 o                         
   4  -9   2          2.03          3.43         1.37 o                         
   5  -9   2         97.15         99.61         2.56 o                         
   6  -9   2         17.68         18.82         1.92 o                         
   7  -9   2          2.71          0.41         1.58 o                         
  -6  -8   2          3.97          4.51         1.19 o                         
  -5  -8   2          4.58          3.68         1.31 o                         
  -4  -8   2         70.25         57.71         2.41 o                         
  -3  -8   2        526.96        543.55        14.75 o                         
  -2  -8   2        144.59        127.85         6.85 o                         
  -1  -8   2          2.47          0.28         5.48 o                         
   0  -8   2         94.70         87.66         6.14 o                         
   1  -8   2          7.53          6.74         4.85 o                         
   2  -8   2        167.42        163.05        15.54 o                         
   3  -8   2         62.37         65.53         9.81 o                         
   4  -8   2         93.25         86.82         1.25 o                         
   5  -8   2         41.39         39.85         1.68 o                         
   6  -8   2         12.19         13.50         1.89 o                         
   7  -8   2         33.19         35.74         1.48 o                         
   8  -8   2         17.67         20.25         1.96 o                         
  -8  -7   2         85.08         77.44         1.94 o                         
  -7  -7   2          3.57          3.42         1.18 o                         
  -6  -7   2          5.97          5.70         1.92 o                         
  -5  -7   2         26.74         27.65         2.15 o                         
  -3  -7   2        661.77        681.14        19.16 o                         
  -2  -7   2         88.49         86.40         3.34 o                         
  -1  -7   2         51.10         53.04         3.76 o                         
   0  -7   2        186.16        182.32         9.75 o                         
   1  -7   2         15.59         15.42         3.88 o                         
   2  -7   2        199.57        197.54         4.31 o                         
   3  -7   2         48.86         49.11         2.32 o                         
   4  -7   2          5.98          5.78         1.08 o                         
   5  -7   2          0.42          0.28         0.83 o                         
   6  -7   2         66.71         53.79         1.12 o                         
   7  -7   2         48.56         37.60         1.59 o                         
   8  -7   2         29.39         31.40         1.54 o                         
   9  -7   2          1.48          0.75         1.77 o                         
  -8  -6   2        222.16        234.40         3.02 o                         
  -7  -6   2          3.01          2.75         1.96 o                         
  -6  -6   2         38.48         40.00         1.56 o                         
  -5  -6   2         82.26         76.12         1.82 o                         
  -4  -6   2          8.60          7.27         1.86 o                         
  -3  -6   2          2.13          3.20         1.63 o                         
  -2  -6   2         18.70         13.93         1.65 o                         
  -1  -6   2        302.42        310.66         2.65 o                         
   0  -6   2         45.11         45.03         4.35 o                         
   1  -6   2        153.13        150.05         2.08 o                         
   2  -6   2         10.92          7.81         1.62 o                         
   3  -6   2        408.93        432.84         2.53 o                         
   4  -6   2          1.14          0.00         1.51 o                         
   5  -6   2          6.23          3.96         1.73 o                         
   6  -6   2          4.41          3.18         1.02 o                         
   7  -6   2        371.26        331.57         2.98 o                         
   8  -6   2        161.41        160.22         2.32 o                         
   9  -6   2         13.87         13.33         1.41 o                         
  -9  -5   2         47.54         52.35         1.92 o                         
  -8  -5   2         10.03          5.96         2.00 o                         
  -7  -5   2         62.99         57.31         1.68 o                         
  -6  -5   2         74.57         66.11         2.48 o                         
  -5  -5   2          0.79          1.55         8.03 o                         
  -4  -5   2          6.30          5.98         1.75 o                         
  -3  -5   2         37.59         35.86         1.78 o                         
  -2  -5   2        598.28        564.26         3.56 o                         
  -1  -5   2         17.45         23.05         1.32 o                         
   0  -5   2         21.50         31.69         1.48 o                         
   1  -5   2        245.76        291.47         2.28 o                         
   2  -5   2        466.13        514.18         6.91 o                         
   3  -5   2         94.05        106.55         5.45 o                         
   4  -5   2         89.67         93.23         2.19 o                         
   5  -5   2         48.80         54.31         2.19 o                         
   6  -5   2         13.08         12.30         1.89 o                         
   7  -5   2         40.77         37.77         1.56 o                         
   8  -5   2         32.37         31.68         1.84 o                         
   9  -5   2          4.81          4.94         1.48 o                         
  -9  -4   2         24.57         25.80         1.96 o                         
  -8  -4   2         11.68          9.06         1.11 o                         
  -7  -4   2        237.03        231.55         3.32 o                         
  -6  -4   2        206.08        190.39        12.37 o                         
  -5  -4   2          0.14         -1.43         6.98 o                         
  -4  -4   2         91.74        106.42         2.21 o                         
  -3  -4   2       1349.86       1369.56        13.14 o                         
  -2  -4   2        286.17        316.20         2.63 o                         
  -1  -4   2        378.33        390.80        11.53 o                         
   0  -4   2        373.77        385.29         5.81 o                         
   1  -4   2        244.15        259.15         2.11 o                         
   2  -4   2        652.35        719.68         8.84 o                         
   3  -4   2        713.00        844.73        13.52 o                         
   4  -4   2         92.94        101.31         2.19 o                         
   5  -4   2        308.06        307.91         3.55 o                         
   6  -4   2          0.80          1.13         1.77 o                         
   7  -4   2          4.33          3.66         1.77 o                         
   8  -4   2         59.88         57.55         2.79 o                         
   9  -4   2         43.56         40.52         1.69 o                         
  10  -4   2          2.10          2.03         0.83 o                         
 -10  -3   2         66.50         74.07         1.92 o                         
  -9  -3   2         10.93         11.81         1.37 o                         
  -8  -3   2          0.05          1.41         1.30 o                         
  -7  -3   2          4.19          4.64         1.89 o                         
  -6  -3   2          7.66          5.66         7.58 o                         
  -5  -3   2          0.43         -1.21         5.70 o                         
  -4  -3   2        576.27        563.10        14.07 o                         
  -3  -3   2         73.16         85.43         1.89 o                         
  -2  -3   2      11607.99      12553.12        92.23 o                         
  -1  -3   2       2827.56       3025.85        12.13 o                         
   0  -3   2        202.28        232.72         3.38 o                         
   1  -3   2        113.40        108.57         2.92 o                         
   2  -3   2         98.78        126.21         2.87 o                         
   3  -3   2        725.16        816.19         3.82 o                         
   4  -3   2        386.23        401.15         3.36 o                         
   5  -3   2         70.48         82.86         2.23 o                         
   6  -3   2        141.33        151.88         2.87 o                         
   7  -3   2        110.71        106.51         2.68 o                         
   8  -3   2         15.41         18.09         1.47 o                         
   9  -3   2          0.60          1.97         1.44 o                         
  10  -3   2         13.84         13.78         1.16 o                         
 -10  -2   2         20.64         23.73         1.25 o                         
  -9  -2   2        162.61        166.78         3.09 o                         
  -8  -2   2        311.93        292.68         3.81 o                         
  -7  -2   2        314.01        291.51        14.14 o                         
  -6  -2   2        200.25        159.58        10.75 o                         
  -5  -2   2        340.03        341.93        12.41 o                         
  -4  -2   2        469.63        524.93         8.17 o                         
  -3  -2   2        457.50        427.47        10.37 o                         
  -2  -2   2      35500.08      37581.00       194.35 o                         
  -1  -2   2        706.65        720.56         6.45 o                         
   0  -2   2          3.04          2.10         1.73 o                         
   1  -2   2       5547.26       5931.85        14.07 o                         
   2  -2   2        399.21        403.14         3.74 o                         
   3  -2   2       1893.19       1937.47         9.60 o                         
   4  -2   2       1914.32       2115.79         6.86 o                         
   5  -2   2         82.19         93.08         2.19 o                         
   6  -2   2         23.85         30.40         1.92 o                         
   7  -2   2        107.33        111.34         2.68 o                         
   8  -2   2         62.36         67.34         1.73 o                         
   9  -2   2         15.67         15.65         1.52 o                         
  10  -2   2         62.70         74.04         1.96 o                         
 -10  -1   2         54.33         54.05         3.96 o                         
  -9  -1   2          3.07          2.64         2.11 o                         
  -8  -1   2         60.94         49.37        11.28 o                         
  -7  -1   2         96.60         96.48         8.98 o                         
  -6  -1   2         16.80         17.69         6.41 o                         
  -5  -1   2        113.39        121.65         5.32 o                         
  -4  -1   2         11.32         14.81         1.85 o                         
  -3  -1   2        320.61        358.79         4.17 o                         
  -2  -1   2      23791.51      25603.92        33.40 o                         
  -1  -1   2        890.15        944.64         6.03 o                         
   0  -1   2       1512.18       1558.80        12.75 o                         
   1  -1   2       2479.71       2610.65         8.24 o                         
   2  -1   2       2156.02       2244.25         9.00 o                         
   3  -1   2         52.80         51.97         1.23 o                         
   4  -1   2         30.96         22.06         1.58 o                         
   5  -1   2        174.85        145.36         2.49 o                         
   6  -1   2         87.85         88.07         2.30 o                         
   7  -1   2        113.64        118.84         2.68 o                         
   8  -1   2        241.35        248.91         2.57 o                         
   9  -1   2        162.42        159.20         3.05 o                         
  10  -1   2         24.32         27.65         1.70 o                         
 -10   0   2          0.11         -0.64         1.28 o                         
  -9   0   2          0.06          1.24         2.00 o                         
  -8   0   2         25.12         27.48         7.41 o                         
  -7   0   2        268.87        294.15        13.80 o                         
  -6   0   2       1003.94       1078.84        17.78 o                         
  -5   0   2         11.03         13.11         1.31 o                         
  -4   0   2        185.36        175.61         7.32 o                         
  -3   0   2        832.73        793.80         5.69 o                         
  -2   0   2       3789.36       4052.12        72.58 o                         
  -1   0   2         91.75        104.76         5.47 o                         
   0   0   2       1069.78       1163.24        26.27 o                         
   1   0   2        848.45        920.52         7.98 o                         
   2   0   2         71.79         67.66         1.62 o                         
   3   0   2        678.99        711.29        10.55 o                         
   4   0   2        983.49        932.31         9.98 o                         
   5   0   2        355.72        374.04         5.68 o                         
   6   0   2         97.46         96.25         2.34 o                         
   7   0   2         85.17         77.77         1.77 o                         
   8   0   2        248.48        244.85         3.70 o                         
   9   0   2        122.83        123.82         2.87 o                         
  10   0   2         12.01         15.16         1.55 o                         
 -10   1   2          3.07          2.62         1.39 o                         
  -9   1   2         18.95         18.71         2.34 o                         
  -8   1   2         10.28          9.05         7.39 o                         
  -7   1   2        425.34        446.92        11.33 o                         
  -6   1   2        285.30        291.82         4.88 o                         
  -5   1   2        331.41        380.95         2.90 o                         
  -4   1   2        108.76        103.60         7.68 o                         
  -3   1   2        669.41        678.84         8.79 o                         
  -2   1   2       4203.30       4458.59        18.48 o                         
  -1   1   2          9.27         17.26         2.55 o                         
   0   1   2       1198.73       1251.91        23.42 o                         
   1   1   2       1255.90       1287.13        12.50 o                         
   2   1   2         87.85         90.94         1.98 o                         
   3   1   2        360.62        371.32         5.00 o                         
   4   1   2         36.46         20.26         1.42 o                         
   5   1   2          2.26          2.93         1.44 o                         
   6   1   2          8.07          6.68         1.66 o                         
   7   1   2         62.94         62.12         1.92 o                         
   8   1   2         91.27         84.23         2.77 o                         
   9   1   2         50.31         56.57         2.38 o                         
 -10   2   2          1.26         -0.19         2.11 o                         
  -9   2   2         13.86         14.47         1.63 o                         
  -8   2   2          4.84          4.42         1.53 o                         
  -7   2   2         30.03         30.95         1.82 o                         
  -6   2   2         63.63         72.61         4.14 o                         
  -5   2   2       1470.61       1475.44        22.42 o                         
  -4   2   2          9.62          8.96         2.65 o                         
  -3   2   2        139.07        137.53         9.90 o                         
  -2   2   2          5.66          6.69         1.44 o                         
  -1   2   2       1827.72       1845.85         6.65 o                         
   0   2   2       1922.29       1971.39        24.25 o                         
   1   2   2        677.03        685.02         5.57 o                         
   2   2   2        695.03        690.03         2.37 o                         
   3   2   2         14.22         16.45         1.55 o                         
   4   2   2       1034.39       1108.73        20.74 o                         
   5   2   2         21.37         19.91         1.62 o                         
   6   2   2         96.20         95.42        10.26 o                         
   7   2   2         38.51         35.38         1.29 o                         
   8   2   2         41.94         37.87         1.60 o                         
   9   2   2        129.61        134.95         2.23 o                         
 -10   3   2          6.82          5.81         2.07 o                         
  -9   3   2         14.53         13.51         1.68 o                         
  -8   3   2          6.59          5.44         1.20 o                         
  -7   3   2         18.10         16.45         1.77 o                         
  -6   3   2        168.03        161.83         5.90 o                         
  -5   3   2          0.68          5.79         3.85 o                         
  -4   3   2        140.39        112.14         3.58 o                         
  -3   3   2          8.14         16.37         2.37 o                         
  -2   3   2        980.61       1049.29        14.71 o                         
  -1   3   2       1087.40       1189.14        17.98 o                         
   0   3   2        153.35        124.77         2.05 o                         
   1   3   2        416.73        392.82         5.05 o                         
   2   3   2         34.77         29.54         1.08 o                         
   3   3   2        409.98        427.58         3.73 o                         
   4   3   2        838.77        915.88         9.24 o                         
   5   3   2         13.12          9.18         2.51 o                         
   6   3   2         22.32         18.92         1.20 o                         
   7   3   2         17.94         18.64         1.21 o                         
   8   3   2        103.94        102.52         2.98 o                         
   9   3   2        114.52        126.53         5.00 o                         
 -10   4   2         14.84         13.35         2.00 o                         
  -9   4   2         34.98         31.52         1.78 o                         
  -8   4   2         14.68         14.23         1.06 o                         
  -7   4   2        427.14        438.44        19.16 o                         
  -6   4   2          0.01          0.15         1.64 o                         
  -5   4   2          1.89          2.17         4.32 o                         
  -4   4   2        469.18        475.47         6.46 o                         
  -3   4   2        268.26        266.86         2.99 o                         
  -2   4   2          3.79          5.72         1.20 o                         
  -1   4   2       3834.02       4140.16        19.01 o                         
   0   4   2        546.65        559.71         3.05 o                         
   1   4   2        116.15        122.27         2.47 o                         
   2   4   2         45.28         35.68         1.77 o                         
   3   4   2        135.52        132.42         2.45 o                         
   4   4   2        200.25        210.23         3.05 o                         
   5   4   2        230.76        245.51        23.97 o                         
   6   4   2          1.09          0.26         1.39 o                         
   7   4   2         39.47         38.23         1.56 o                         
   8   4   2          8.04          8.82         1.31 o                         
 -10   5   2          1.61          2.72         1.62 o                         
  -9   5   2         41.90         40.58         1.64 o                         
  -8   5   2          0.06          0.58         1.19 o                         
  -7   5   2         14.48         13.73         1.20 o                         
  -6   5   2        169.92        160.49         8.04 o                         
  -5   5   2        226.51        208.62         6.84 o                         
  -4   5   2        345.99        298.96         5.86 o                         
  -3   5   2          0.42          0.01         1.29 o                         
  -2   5   2        490.25        537.64         3.57 o                         
  -1   5   2       1750.44       1899.72        16.37 o                         
   0   5   2          7.19          3.73         1.39 o                         
   1   5   2        202.97        199.63         2.72 o                         
   2   5   2         13.33         14.67         1.77 o                         
   3   5   2         31.92         32.06         2.04 o                         
   4   5   2         67.06         56.61         2.34 o                         
   5   5   2        105.25        103.08         1.54 o                         
   6   5   2          5.07          4.42         1.25 o                         
   7   5   2          0.09          0.28         1.38 o                         
   8   5   2          3.70          4.99         1.12 o                         
  -9   6   2         21.18         25.65         1.81 o                         
  -8   6   2          7.27          7.86         1.51 o                         
  -7   6   2        148.88        142.07         2.05 o                         
  -6   6   2        197.74        188.36         5.20 o                         
  -5   6   2       1580.19       1585.20        33.45 o                         
  -4   6   2         41.94         35.60         4.07 o                         
  -3   6   2        136.83        129.76         6.42 o                         
  -2   6   2         49.94         42.41         1.73 o                         
  -1   6   2         48.91         53.79         4.45 o                         
   0   6   2         41.85         37.90         2.02 o                         
   1   6   2         24.55         20.59         1.92 o                         
   2   6   2          0.02         -0.30         1.85 o                         
   3   6   2        516.21        503.06         4.60 o                         
   4   6   2         41.60         40.19         1.19 o                         
   5   6   2         13.24         13.28         1.63 o                         
   6   6   2         70.55         75.64         1.88 o                         
   7   6   2          0.16          0.59         1.23 o                         
  -9   7   2          3.32          3.43         1.47 o                         
  -8   7   2         46.35         48.96         2.23 o                         
  -7   7   2         74.53         79.47         2.56 o                         
  -6   7   2          3.98          4.40         1.11 o                         
  -5   7   2        692.25        692.01         7.18 o                         
  -4   7   2        361.65        298.13        14.77 o                         
  -3   7   2        105.99         97.77        20.56 o                         
  -2   7   2         21.00         27.66         2.19 o                         
  -1   7   2          0.67          0.95         1.54 o                         
   0   7   2        345.80        348.73        14.94 o                         
   1   7   2          8.36          7.69         1.92 o                         
   2   7   2         26.90         23.90         1.59 o                         
   3   7   2          7.16          3.33         1.46 o                         
   4   7   2          2.37          2.82         1.58 o                         
   5   7   2        281.34        311.27         3.92 o                         
   6   7   2        129.00        140.79         2.68 o                         
  -8   8   2          9.86          9.58         1.73 o                         
  -7   8   2          0.12         -0.72         1.89 o                         
  -6   8   2          0.00         -0.04         1.32 o                         
  -5   8   2         69.40         65.72         2.04 o                         
  -4   8   2        101.53         97.45         1.57 o                         
  -3   8   2         14.91         12.75         1.98 o                         
  -2   8   2        130.28        114.17         5.40 o                         
  -1   8   2          2.43          0.82         1.05 o                         
   0   8   2         96.86         98.54         1.53 o                         
   1   8   2          0.03          0.25         1.06 o                         
   2   8   2         47.90         49.37         2.02 o                         
   3   8   2        136.80        150.10         3.43 o                         
   4   8   2          7.16          8.15         1.53 o                         
   5   8   2        237.65        268.80         3.17 o                         
  -8   9   2         10.27         15.05         1.43 o                         
  -7   9   2          2.71          2.98         1.66 o                         
  -6   9   2         11.03         11.92         1.81 o                         
  -5   9   2        100.90         96.73         1.82 o                         
  -4   9   2         43.14         38.31         1.67 o                         
  -3   9   2         32.88         29.57         2.23 o                         
  -2   9   2         10.86         12.48         2.07 o                         
  -1   9   2          6.15          5.58         1.37 o                         
   0   9   2         80.50         81.25         1.78 o                         
   1   9   2          0.03          0.05         1.28 o                         
   2   9   2          5.64          8.94         2.00 o                         
   3   9   2          8.71          9.20         1.89 o                         
   4   9   2         95.04        113.94         2.26 o                         
  -6  10   2          1.79          2.06         0.96 o                         
  -5  10   2         56.96         57.41         1.41 o                         
  -4  10   2         30.34         28.59         2.07 o                         
  -3  10   2          3.25          3.52         1.35 o                         
  -2  10   2         25.76         24.21         2.07 o                         
  -1  10   2        124.75        125.10         2.68 o                         
   0  10   2          1.34          1.01         1.16 o                         
   1  10   2         66.17         67.89         2.15 o                         
   2  10   2         10.20         10.07         1.58 o                         
   3  10   2         15.56         15.65         1.43 o                         
  -4  11   2          5.42          7.84         1.43 o                         
  -3  11   2         24.57         26.59         1.77 o                         
  -2  11   2          0.02          0.77         1.05 o                         
  -1  11   2          0.68          0.56         1.01 o                         
  -1 -12   3          2.71          3.73         1.40 o                         
   0 -12   3        224.44        244.97         2.83 o                         
   1 -12   3         33.51         35.57         1.77 o                         
   2 -12   3         38.83         39.15         1.73 o                         
   3 -12   3         19.94         23.50         1.24 o                         
  -3 -11   3         21.07         20.58         1.15 o                         
  -2 -11   3          0.79          0.40         1.16 o                         
  -1 -11   3          7.49          9.09         1.89 o                         
   0 -11   3        306.99        339.41         3.88 o                         
   1 -11   3        502.22        523.08         4.56 o                         
   2 -11   3        118.00        125.36         1.78 o                         
   3 -11   3          3.14          2.77         1.16 o                         
   4 -11   3          0.05          0.91         1.51 o                         
   5 -11   3         32.69         35.38         1.62 o                         
  -5 -10   3        199.43        221.68         3.09 o                         
  -4 -10   3          4.49          3.92         1.70 o                         
  -3 -10   3         13.40         14.97         1.92 o                         
  -2 -10   3         16.22         19.62         1.51 o                         
  -1 -10   3         53.29         50.83         2.77 o                         
   0 -10   3          0.92          1.88         1.49 o                         
   1 -10   3        703.04        688.65         5.92 o                         
   2 -10   3         34.68         30.31         1.52 o                         
   3 -10   3        106.54        110.27         1.89 o                         
   4 -10   3          4.99          4.56         1.85 o                         
   5 -10   3         77.28         74.19         2.26 o                         
   6 -10   3         38.62         37.45         1.81 o                         
  -6  -9   3          3.87          2.60         1.47 o                         
  -5  -9   3         52.47         49.63         2.15 o                         
  -4  -9   3          0.38          1.24         1.89 o                         
  -3  -9   3          2.20          2.00         1.96 o                         
  -2  -9   3         20.96         25.80         2.23 o                         
  -1  -9   3         17.14         21.12         2.11 o                         
   0  -9   3        117.41        103.17         2.96 o                         
   1  -9   3        482.73        467.50         5.28 o                         
   2  -9   3          3.15          1.87         1.86 o                         
   3  -9   3          5.68          5.21         1.36 o                         
   4  -9   3          0.00          0.89         1.57 o                         
   5  -9   3         77.25         70.30         2.34 o                         
   6  -9   3         39.90         38.24         2.00 o                         
   7  -9   3         38.51         34.25         1.70 o                         
  -7  -8   3          2.85          6.10         1.04 o                         
  -6  -8   3          6.50          5.96         1.85 o                         
  -5  -8   3          2.94          4.30         1.96 o                         
  -4  -8   3         54.63         45.37         2.34 o                         
  -3  -8   3         13.09         10.25        10.45 o                         
  -2  -8   3        117.25         90.82         8.79 o                         
  -1  -8   3          9.79          2.69         5.28 o                         
   0  -8   3        321.89        308.74         9.70 o                         
   1  -8   3        215.00        217.95        17.14 o                         
   2  -8   3        132.65        112.09         6.48 o                         
   3  -8   3         14.87         12.30         1.85 o                         
   4  -8   3          0.27          0.25         1.39 o                         
   5  -8   3         63.76         57.21         1.31 o                         
   6  -8   3         12.83         15.22         1.45 o                         
   7  -8   3         11.19         12.77         1.29 o                         
   8  -8   3         10.40          8.94         1.81 o                         
  -8  -7   3          6.62          7.13         1.03 o                         
  -7  -7   3          2.25          2.53         1.73 o                         
  -6  -7   3          0.25          1.09         1.85 o                         
  -5  -7   3          5.53          6.49         1.89 o                         
  -4  -7   3        251.13        230.26        25.67 o                         
  -3  -7   3         76.69         76.13         3.80 o                         
  -2  -7   3         36.71         35.55         4.57 o                         
  -1  -7   3        388.18        384.88         9.69 o                         
   0  -7   3          6.06          6.49         3.82 o                         
   1  -7   3        126.33        128.33         2.09 o                         
   2  -7   3         58.24         57.14         1.63 o                         
   3  -7   3          0.00         -1.05         5.28 o                         
   4  -7   3          3.97          2.54         1.41 o                         
   5  -7   3         21.20         18.08         0.94 o                         
   6  -7   3         19.43         16.01         0.95 o                         
   7  -7   3        110.01         96.85         3.02 o                         
   8  -7   3         38.33         42.06         1.62 o                         
   9  -7   3         20.79         20.98         1.14 o                         
  -9  -6   3         31.31         32.51         1.05 o                         
  -8  -6   3          8.82          8.30         1.77 o                         
  -7  -6   3         35.49         39.65         3.47 o                         
  -6  -6   3         10.32         10.31         1.37 o                         
  -5  -6   3        113.69         88.53         6.69 o                         
  -4  -6   3        466.65        463.27        15.27 o                         
  -3  -6   3          0.09          1.34         1.55 o                         
  -2  -6   3         30.85         30.06         1.58 o                         
  -1  -6   3        196.00        203.27         7.13 o                         
   0  -6   3        182.91        194.31         3.00 o                         
   1  -6   3          8.55         12.74         1.75 o                         
   2  -6   3          0.15          0.95         1.24 o                         
   3  -6   3          2.36          0.94         1.57 o                         
   4  -6   3          0.70          1.48         1.04 o                         
   5  -6   3          0.01          1.72         1.57 o                         
   6  -6   3         17.78         15.41         1.05 o                         
   7  -6   3        194.28        144.83         3.17 o                         
   8  -6   3          0.43          0.21         1.60 o                         
   9  -6   3          1.14          1.30         1.28 o                         
  -9  -5   3          2.73          3.88         1.62 o                         
  -8  -5   3         11.27         11.15         1.36 o                         
  -7  -5   3         56.22         52.96         1.65 o                         
  -6  -5   3         30.93         30.59         2.45 o                         
  -5  -5   3         14.36          6.43         5.26 o                         
  -4  -5   3        108.63        101.68         7.84 o                         
  -3  -5   3          3.01          3.13         2.34 o                         
  -2  -5   3         17.56         17.88         1.41 o                         
  -1  -5   3          1.79          2.80         0.79 o                         
   0  -5   3        212.28        229.64         3.48 o                         
   1  -5   3         43.37         53.33         1.46 o                         
   2  -5   3       1325.24       1480.28         5.49 o                         
   3  -5   3         83.07         90.47         2.90 o                         
   4  -5   3        257.23        278.98         3.21 o                         
   5  -5   3         80.07         73.89         2.30 o                         
   6  -5   3         29.11         25.84         2.07 o                         
   7  -5   3        357.13        311.87         3.02 o                         
   8  -5   3         22.99         23.27         2.56 o                         
   9  -5   3          1.98          3.22         1.39 o                         
 -10  -4   3          0.67         -0.04         1.32 o                         
  -9  -4   3          7.36          8.97         1.19 o                         
  -8  -4   3          3.40          4.32         1.34 o                         
  -7  -4   3         47.66         46.67         2.15 o                         
  -6  -4   3          0.39          4.49         8.37 o                         
  -5  -4   3          5.44          3.70         6.90 o                         
  -4  -4   3        934.11        995.06        19.08 o                         
  -3  -4   3        476.26        547.58         9.84 o                         
  -2  -4   3         67.96         66.65         1.47 o                         
  -1  -4   3       1104.83       1215.68        13.54 o                         
   0  -4   3        727.72        800.50         3.30 o                         
   1  -4   3        288.31        284.32         2.16 o                         
   2  -4   3       3547.60       4020.53         8.71 o                         
   3  -4   3         70.75         62.26         1.68 o                         
   4  -4   3        146.51        152.22         2.49 o                         
   5  -4   3          0.09          4.90         1.70 o                         
   6  -4   3         47.11         47.52         2.19 o                         
   7  -4   3         31.34         29.61         2.04 o                         
   8  -4   3         54.62         52.43         2.68 o                         
   9  -4   3         31.79         35.07         1.20 o                         
 -10  -3   3          2.65          3.32         1.58 o                         
  -9  -3   3          0.20         -0.04         1.24 o                         
  -8  -3   3        174.32        173.53         2.94 o                         
  -7  -3   3         95.45         85.32         3.22 o                         
  -6  -3   3         75.18         74.41         8.86 o                         
  -5  -3   3         85.85         84.63         8.26 o                         
  -4  -3   3        868.76        913.03        22.74 o                         
  -3  -3   3        363.68        405.52         2.72 o                         
  -2  -3   3        457.84        524.93         7.49 o                         
  -1  -3   3         73.79         89.13         2.64 o                         
   0  -3   3         22.18         24.34         1.28 o                         
   1  -3   3       2082.01       2217.20        33.00 o                         
   2  -3   3       1386.95       1523.09        14.94 o                         
   3  -3   3        113.78        115.49         2.00 o                         
   4  -3   3        126.47        126.91         2.30 o                         
   5  -3   3          1.46          2.83         1.66 o                         
   6  -3   3         17.53         15.35         1.92 o                         
   7  -3   3         21.85         23.38         1.96 o                         
   8  -3   3         57.32         54.12         2.56 o                         
   9  -3   3         66.57         73.01         1.64 o                         
 -10  -2   3         62.48         68.98         1.46 o                         
  -9  -2   3          1.05          1.43         1.96 o                         
  -8  -2   3        426.14        406.06        13.39 o                         
  -7  -2   3         90.96         63.89         9.28 o                         
  -6  -2   3        170.03        138.46         9.88 o                         
  -5  -2   3          0.11          0.98         1.18 o                         
  -4  -2   3        106.06        127.06         1.83 o                         
  -3  -2   3        739.41        774.43         9.92 o                         
  -2  -2   3       5215.61       5758.53        20.23 o                         
  -1  -2   3        107.32        109.42         2.36 o                         
   0  -2   3        458.75        327.47        68.85 o                         
   1  -2   3          0.56          0.93         1.60 o                         
   2  -2   3       3552.94       3816.76        11.39 o                         
   3  -2   3        572.93        629.57         3.48 o                         
   4  -2   3          0.10          1.55         1.47 o                         
   5  -2   3         60.49         60.76         2.07 o                         
   6  -2   3        281.55        284.23         3.66 o                         
   7  -2   3         39.02         41.15         2.19 o                         
   8  -2   3          0.02         -0.52         1.48 o                         
   9  -2   3          2.88          2.15         1.32 o                         
 -10  -1   3          2.30          2.41         1.73 o                         
  -9  -1   3         11.39         11.01         1.48 o                         
  -8  -1   3        319.36        290.80         8.96 o                         
  -7  -1   3         33.55         24.48         8.11 o                         
  -6  -1   3          0.36          3.17         6.07 o                         
  -5  -1   3         30.38         23.52         4.07 o                         
  -4  -1   3         24.41         18.99         2.09 o                         
  -3  -1   3        719.68        779.82         7.50 o                         
  -2  -1   3       3377.11       3759.84        16.26 o                         
  -1  -1   3       2663.40       2877.40         7.92 o                         
   0  -1   3       1362.10       1435.85        11.05 o                         
   1  -1   3         94.84         90.62         3.39 o                         
   2  -1   3        432.51        475.38         3.89 o                         
   3  -1   3          0.20          1.32         1.24 o                         
   4  -1   3        827.05        816.78         4.60 o                         
   5  -1   3         25.07         25.91         1.81 o                         
   6  -1   3         35.11         38.39         2.04 o                         
   7  -1   3        255.45        234.97         3.43 o                         
   8  -1   3        341.73        332.43         4.07 o                         
   9  -1   3         74.27         81.73         2.41 o                         
 -10   0   3          0.00         -0.47         1.31 o                         
  -9   0   3          4.04          3.77         2.19 o                         
  -8   0   3         14.21         12.98         6.22 o                         
  -7   0   3          0.17          2.53         7.66 o                         
  -6   0   3         50.21         48.79         5.18 o                         
  -5   0   3         44.03         47.92         4.41 o                         
  -4   0   3        239.47        245.03         3.07 o                         
  -3   0   3        243.54        283.07         4.25 o                         
  -2   0   3       2071.93       2078.65        10.02 o                         
  -1   0   3       2402.24       2427.98        25.19 o                         
   0   0   3         92.49         97.97         3.59 o                         
   1   0   3         87.21         73.88         2.74 o                         
   2   0   3        554.74        591.98         7.52 o                         
   3   0   3        354.79        384.57         2.78 o                         
   4   0   3         15.04         15.01         1.51 o                         
   5   0   3          0.05         -0.15         1.51 o                         
   6   0   3         86.75         79.81         2.34 o                         
   7   0   3         14.19         14.59         1.16 o                         
   8   0   3       1055.42       1086.70        12.65 o                         
   9   0   3        327.22        338.76         3.55 o                         
 -11   1   3          0.62          0.51         0.77 o                         
 -10   1   3          1.00          1.02         1.96 o                         
  -9   1   3         10.48         10.60         2.34 o                         
  -8   1   3          5.31          3.60         1.48 o                         
  -7   1   3        143.95        128.71         7.20 o                         
  -6   1   3         62.12         69.93         3.74 o                         
  -5   1   3         70.31         69.26         4.97 o                         
  -4   1   3        275.69        316.44         7.04 o                         
  -3   1   3        614.60        640.22         7.61 o                         
  -2   1   3        706.78        697.18         8.62 o                         
  -1   1   3        342.59        381.11         7.03 o                         
   0   1   3        282.35        272.07         5.19 o                         
   1   1   3        414.41        410.31         4.14 o                         
   2   1   3        129.11        130.78         2.64 o                         
   3   1   3         19.65         16.71         1.47 o                         
   4   1   3        493.75        518.02         6.69 o                         
   5   1   3          1.01          4.04         1.58 o                         
   6   1   3          5.78          8.30         1.77 o                         
   7   1   3         60.04         54.36         1.74 o                         
   8   1   3        397.88        396.27         5.43 o                         
 -11   2   3         16.87         18.77         1.10 o                         
 -10   2   3         33.96         34.85         2.34 o                         
  -9   2   3          0.84         -0.34         2.19 o                         
  -8   2   3        152.92        139.06         2.17 o                         
  -7   2   3        191.46        196.33        14.83 o                         
  -6   2   3         81.24         75.73         3.32 o                         
  -5   2   3        125.25        101.70         5.68 o                         
  -4   2   3       1496.18       1541.92        14.50 o                         
  -3   2   3        654.09        607.66        38.09 o                         
  -2   2   3        295.97        295.50         4.69 o                         
  -1   2   3        859.80        856.12         7.18 o                         
   0   2   3         96.11         88.30         3.70 o                         
   1   2   3         40.39         36.86         0.96 o                         
   2   2   3          4.15          5.31         0.92 o                         
   3   2   3         80.89        104.61         3.62 o                         
   4   2   3       1825.07       1951.08         7.43 o                         
   5   2   3          4.08          2.56         1.58 o                         
   6   2   3         55.02         44.58         1.29 o                         
   7   2   3         17.65         18.85         1.23 o                         
   8   2   3         10.67         11.00         1.44 o                         
   9   2   3         11.57         12.48         1.81 o                         
 -10   3   3         31.18         34.06         2.15 o                         
  -9   3   3          9.39          7.92         2.19 o                         
  -8   3   3         56.41         55.48         1.24 o                         
  -7   3   3        102.74        102.64         6.14 o                         
  -6   3   3         41.49         38.74         5.24 o                         
  -5   3   3        210.06        183.63         7.09 o                         
  -4   3   3         62.83         63.20         5.30 o                         
  -3   3   3         11.78         13.69         2.46 o                         
  -2   3   3         37.79         40.14         3.09 o                         
  -1   3   3       2078.11       2288.38         9.11 o                         
   0   3   3        212.72        205.98         2.06 o                         
   1   3   3        116.51        104.89         1.88 o                         
   2   3   3          6.91          9.83         1.05 o                         
   3   3   3          0.33          1.52         1.04 o                         
   4   3   3        515.68        561.06         7.98 o                         
   5   3   3         45.27         26.74        10.07 o                         
   6   3   3          3.13          1.92         1.12 o                         
   7   3   3         65.93         62.61         1.70 o                         
   8   3   3          1.02          1.49         1.02 o                         
 -10   4   3         37.27         37.00         2.07 o                         
  -9   4   3         13.73         13.62         1.45 o                         
  -8   4   3        412.85        405.00         3.18 o                         
  -7   4   3        974.37        986.46         6.45 o                         
  -6   4   3        573.07        556.30        14.95 o                         
  -5   4   3         18.78         15.16         3.71 o                         
  -4   4   3         39.94         44.01         3.16 o                         
  -3   4   3        105.49        113.37         2.83 o                         
  -2   4   3         98.85         91.80         2.15 o                         
  -1   4   3       1570.26       1825.46         8.03 o                         
   0   4   3        116.65        114.42         2.83 o                         
   1   4   3        191.26        168.74         2.45 o                         
   2   4   3         12.76         14.67         1.70 o                         
   3   4   3          2.40          1.73         1.62 o                         
   4   4   3         75.91         91.08         2.45 o                         
   5   4   3         33.37         33.08         1.57 o                         
   6   4   3         18.71         14.85         1.29 o                         
   7   4   3          8.73          7.30         1.14 o                         
   8   4   3          0.10         -0.20         1.11 o                         
  -9   5   3         25.35         22.59         1.92 o                         
  -8   5   3        215.27        215.04         4.70 o                         
  -7   5   3       1178.33       1163.36         9.54 o                         
  -6   5   3        611.96        581.72        21.67 o                         
  -5   5   3        414.33        381.25        14.41 o                         
  -4   5   3         83.24         67.75         4.65 o                         
  -3   5   3         98.40         83.78         1.99 o                         
  -2   5   3        248.11        304.78        10.47 o                         
  -1   5   3        717.98        784.02         4.25 o                         
   0   5   3         29.88         40.90         3.06 o                         
   1   5   3         21.53         24.06         1.85 o                         
   2   5   3         11.56         11.01         1.85 o                         
   3   5   3         24.71         22.55         2.00 o                         
   4   5   3          2.68          2.51         1.00 o                         
   5   5   3         31.79         29.13         1.15 o                         
   6   5   3          2.43          2.69         1.21 o                         
   7   5   3         10.87         10.71         1.33 o                         
  -9   6   3         51.98         48.73         2.07 o                         
  -8   6   3          8.55         10.64         2.04 o                         
  -7   6   3         44.79         38.37         2.00 o                         
  -6   6   3        201.36        194.43         2.59 o                         
  -5   6   3        362.08        319.31        32.04 o                         
  -4   6   3          1.36          2.66         6.81 o                         
  -3   6   3        111.49        116.30         6.44 o                         
  -2   6   3          0.11         -0.51         1.52 o                         
  -1   6   3        138.39        124.40         7.99 o                         
   0   6   3         19.35         14.14         1.72 o                         
   1   6   3        129.12        127.29         2.75 o                         
   2   6   3        109.07        115.45         2.72 o                         
   3   6   3         15.10         14.34         1.25 o                         
   4   6   3         36.14         36.63         1.37 o                         
   5   6   3         28.01         28.02         1.75 o                         
   6   6   3         42.55         49.07         2.45 o                         
   7   6   3         13.12         15.27         1.73 o                         
  -9   7   3          3.06          5.58         1.55 o                         
  -8   7   3          4.91          5.24         1.89 o                         
  -7   7   3          2.23          0.79         2.00 o                         
  -6   7   3        249.53        248.34         6.20 o                         
  -5   7   3        535.72        523.22         3.39 o                         
  -4   7   3         35.18         30.72         1.22 o                         
  -3   7   3         32.48         28.97         5.09 o                         
  -2   7   3        440.40        370.22        13.09 o                         
  -1   7   3        268.53        253.01        13.75 o                         
   0   7   3          7.68          6.68         1.89 o                         
   1   7   3        206.38        207.69         2.36 o                         
   2   7   3         36.34         39.41         1.96 o                         
   3   7   3         17.21         16.24         1.56 o                         
   4   7   3          9.11         10.98         2.49 o                         
   5   7   3        257.27        286.04         3.66 o                         
   6   7   3         23.53         22.91         1.47 o                         
  -8   8   3          5.86          4.04         1.62 o                         
  -7   8   3         52.50         59.78         2.26 o                         
  -6   8   3         17.37         14.18         2.00 o                         
  -5   8   3          5.36          3.10         1.49 o                         
  -4   8   3         75.27         66.30         1.85 o                         
  -3   8   3         37.41         35.69         1.60 o                         
  -2   8   3          0.33          0.22         1.08 o                         
  -1   8   3         29.53         32.33         1.25 o                         
   0   8   3         39.07         35.04         1.64 o                         
   1   8   3          8.08          9.58         1.40 o                         
   2   8   3         39.49         46.69         2.49 o                         
   3   8   3         69.03         79.01         2.68 o                         
   4   8   3          0.06          0.91         1.92 o                         
   5   8   3        571.81        642.72         4.00 o                         
  -7   9   3          3.86          5.39         1.55 o                         
  -6   9   3          8.85          8.15         1.70 o                         
  -5   9   3          0.72         -0.54         1.22 o                         
  -4   9   3         13.63         11.30         1.42 o                         
  -3   9   3          0.05          1.19         1.42 o                         
  -2   9   3          2.55          1.01         1.36 o                         
  -1   9   3        448.38        462.69         4.62 o                         
   0   9   3         35.37         35.08         2.26 o                         
   1   9   3          0.85         -0.60         1.96 o                         
   2   9   3         21.24         24.18         2.04 o                         
   3   9   3         12.03         13.05         1.81 o                         
   4   9   3         61.49         61.33         1.81 o                         
  -6  10   3          9.65         12.35         0.92 o                         
  -5  10   3         17.34         14.92         1.17 o                         
  -4  10   3         10.18          9.99         1.85 o                         
  -3  10   3          1.69          1.13         1.85 o                         
  -2  10   3         28.16         30.69         1.41 o                         
  -1  10   3         64.16         62.50         1.48 o                         
   0  10   3        214.38        231.61         2.98 o                         
   1  10   3         24.68         23.16         1.77 o                         
   2  10   3         25.84         23.84         1.58 o                         
  -3  11   3         45.77         53.97         1.77 o                         
  -2  11   3         11.28          8.79         1.43 o                         
  -1  11   3          6.50          5.51         1.36 o                         
  -1 -12   4        452.01        480.01         3.55 o                         
   0 -12   4         29.95         31.76         1.73 o                         
   1 -12   4         13.74         13.69         1.51 o                         
   2 -12   4         10.74         11.40         0.94 o                         
   3 -12   4          1.06          3.70         1.13 o                         
  -4 -11   4          4.34          9.17         0.97 o                         
  -3 -11   4          7.74         10.26         1.15 o                         
  -2 -11   4          0.83          0.91         1.21 o                         
  -1 -11   4        261.96        265.11         3.36 o                         
   0 -11   4        153.97        162.67         2.94 o                         
   1 -11   4         25.15         26.36         1.47 o                         
   2 -11   4          0.28         -0.07         1.14 o                         
   3 -11   4          0.01         -0.42         1.13 o                         
   4 -11   4         35.00         37.53         1.81 o                         
   5 -11   4         11.02         11.73         1.43 o                         
  -5 -10   4        142.56        155.99         2.45 o                         
  -4 -10   4         11.72         12.75         1.85 o                         
  -3 -10   4          0.58          1.13         1.92 o                         
  -2 -10   4          8.86          8.41         1.45 o                         
  -1 -10   4        121.29        111.96         2.21 o                         
   0 -10   4         25.58         24.04         1.23 o                         
   1 -10   4         11.98         12.26         1.40 o                         
   2 -10   4         35.19         34.47         1.52 o                         
   3 -10   4          0.91          0.79         1.85 o                         
   4 -10   4         27.47         26.67         2.04 o                         
   5 -10   4         86.24         92.74         2.30 o                         
   6 -10   4         95.09         98.36         2.04 o                         
  -6  -9   4          9.54          6.41         1.66 o                         
  -5  -9   4        235.24        235.46         3.28 o                         
  -4  -9   4         32.37         36.74         2.23 o                         
  -3  -9   4          4.77          5.02         2.04 o                         
  -2  -9   4         57.82         49.14         2.41 o                         
  -1  -9   4          0.16          0.38         1.93 o                         
   0  -9   4          0.01         -0.02         1.08 o                         
   1  -9   4          4.93          3.95         1.10 o                         
   2  -9   4         20.69         19.32         1.51 o                         
   3  -9   4        186.39        183.62         4.07 o                         
   4  -9   4         42.62         37.44         1.55 o                         
   5  -9   4         90.76         81.05         2.38 o                         
   6  -9   4          0.04          0.19         1.55 o                         
  -7  -8   4          4.05          2.83         1.58 o                         
  -6  -8   4         55.50         61.70         2.34 o                         
  -5  -8   4         32.53         32.93         2.30 o                         
  -4  -8   4         25.23         18.29         2.23 o                         
  -3  -8   4         13.70         12.01         5.11 o                         
  -2  -8   4         92.89         77.58         8.71 o                         
  -1  -8   4         71.75         67.93         6.20 o                         
   0  -8   4         11.90          8.07         7.02 o                         
   1  -8   4          7.25          3.50         5.00 o                         
   2  -8   4         78.82         81.04         2.98 o                         
   3  -8   4        245.08        235.42         2.96 o                         
   4  -8   4         55.34         59.51         1.32 o                         
   5  -8   4         89.04         69.41         1.36 o                         
   6  -8   4         39.31         35.12         1.28 o                         
   7  -8   4          6.49          8.52         2.04 o                         
   8  -8   4          0.50          0.68         1.70 o                         
  -8  -7   4          0.25          0.08         1.04 o                         
  -6  -7   4          0.05         -0.64         1.85 o                         
  -5  -7   4          5.57          3.17         1.81 o                         
  -4  -7   4          6.82         12.37         7.66 o                         
  -3  -7   4         20.66         21.16         4.75 o                         
  -2  -7   4          0.89         -0.99         3.57 o                         
  -1  -7   4        115.54        120.95         4.95 o                         
   0  -7   4         22.88         24.95         3.54 o                         
   1  -7   4        354.20        393.86         3.27 o                         
   2  -7   4          1.32          2.68         1.44 o                         
   3  -7   4        120.83        117.84         2.40 o                         
   4  -7   4          0.18          0.38         1.51 o                         
   5  -7   4         28.45         21.89         1.10 o                         
   6  -7   4        103.27        102.06         2.94 o                         
   7  -7   4         11.75         13.99         2.30 o                         
   8  -7   4         24.11         21.90         1.46 o                         
  -9  -6   4         15.03         13.84         1.40 o                         
  -8  -6   4          0.13         -0.76         1.16 o                         
  -7  -6   4         65.23         67.17         1.67 o                         
  -6  -6   4         16.04         13.16         1.96 o                         
  -5  -6   4        183.39        147.03         7.54 o                         
  -4  -6   4         77.41         73.01         5.64 o                         
  -3  -6   4         11.29          8.41         5.28 o                         
  -2  -6   4        150.66        160.21         2.27 o                         
  -1  -6   4        466.37        481.56         5.42 o                         
   0  -6   4        985.74       1052.74         4.81 o                         
   1  -6   4       1007.66       1150.95        27.06 o                         
   2  -6   4         49.81         44.75         1.55 o                         
   3  -6   4          1.76          2.93         1.47 o                         
   4  -6   4          0.36          0.23         1.09 o                         
   5  -6   4          0.83          0.42         1.10 o                         
   6  -6   4         14.81         15.63         1.07 o                         
   7  -6   4        103.75         86.22         2.68 o                         
   8  -6   4          9.63         11.69         2.30 o                         
   9  -6   4          1.75          2.90         1.32 o                         
  -9  -5   4         31.33         37.99         1.25 o                         
  -8  -5   4         38.93         33.43         1.48 o                         
  -7  -5   4          1.40          0.66         1.32 o                         
  -6  -5   4        250.35        237.34         2.31 o                         
  -5  -5   4         29.30         25.44         5.26 o                         
  -4  -5   4       1968.44       2032.93        27.57 o                         
  -2  -5   4          0.05          1.11         1.06 o                         
  -1  -5   4          7.53          7.03         1.13 o                         
   0  -5   4        116.32        132.22         1.84 o                         
   1  -5   4       1368.42       1469.54        48.67 o                         
   2  -5   4        174.52        192.23         2.36 o                         
   3  -5   4          4.72          4.87         0.96 o                         
   4  -5   4         69.94         76.33         1.51 o                         
   5  -5   4        176.25        183.83         2.08 o                         
   6  -5   4         48.87         50.09         1.79 o                         
   7  -5   4          0.38          0.75         1.81 o                         
   8  -5   4         10.79         12.37         2.34 o                         
   9  -5   4          0.15          0.67         1.23 o                         
 -10  -4   4         83.58         97.80         1.92 o                         
  -9  -4   4          0.41          0.98         1.20 o                         
  -8  -4   4         32.46         28.80         2.09 o                         
  -7  -4   4        171.11        164.63         2.85 o                         
  -6  -4   4        147.13        105.49         9.84 o                         
  -5  -4   4        188.04        177.53        10.98 o                         
  -4  -4   4      11175.81      11697.41       139.64 o                         
  -3  -4   4          0.27          1.32         1.13 o                         
  -2  -4   4       1818.53       1978.56         5.71 o                         
  -1  -4   4         22.77         12.23         1.10 o                         
   0  -4   4          2.62          3.15         1.05 o                         
   1  -4   4         95.82        106.95         1.62 o                         
   2  -4   4       1561.09       1788.24         4.84 o                         
   3  -4   4         70.12         82.31         1.33 o                         
   4  -4   4        149.87        163.23         2.56 o                         
   5  -4   4        117.69        122.99         2.64 o                         
   6  -4   4          2.52          2.51         1.17 o                         
   7  -4   4          1.56          1.51         1.77 o                         
   8  -4   4          4.21          4.34         2.19 o                         
   9  -4   4          4.65          5.42         1.26 o                         
 -10  -3   4         86.17         90.63         2.15 o                         
  -9  -3   4        134.58        129.18         2.56 o                         
  -8  -3   4         51.33         51.11         2.23 o                         
  -7  -3   4          1.72         -0.53         2.94 o                         
  -6  -3   4         61.32         44.66         8.00 o                         
  -5  -3   4          4.35          5.27         1.32 o                         
  -4  -3   4       5593.94       6051.91        11.04 o                         
  -3  -3   4        450.37        475.34         3.04 o                         
  -2  -3   4         14.86         17.79         1.00 o                         
  -1  -3   4         87.19         75.86         1.74 o                         
   0  -3   4         69.00         78.79         1.98 o                         
   1  -3   4        171.25        200.85         1.85 o                         
   2  -3   4        135.86        128.51         1.32 o                         
   3  -3   4        126.91        105.45         1.92 o                         
   4  -3   4         66.68         54.31         1.89 o                         
   5  -3   4         60.08         52.76         2.15 o                         
   6  -3   4        446.00        464.70         4.60 o                         
   7  -3   4        118.77        125.40         2.00 o                         
   8  -3   4        120.06        125.07         2.00 o                         
   9  -3   4         12.00         13.01         1.81 o                         
 -10  -2   4          0.94         -0.49         1.77 o                         
  -9  -2   4         92.21         86.67         2.34 o                         
  -8  -2   4          7.90          9.13         1.81 o                         
  -7  -2   4         59.90         51.07         8.52 o                         
  -6  -2   4          3.59         -0.68         6.79 o                         
  -5  -2   4         90.29         92.54         6.28 o                         
  -4  -2   4          0.01          1.67         1.41 o                         
  -3  -2   4         27.65         30.57         2.36 o                         
  -2  -2   4        113.20        116.88         3.48 o                         
  -1  -2   4       1221.69       1284.76        12.07 o                         
   0  -2   4        498.51        523.90         4.25 o                         
   1  -2   4        220.43        224.26         4.81 o                         
   2  -2   4        578.19        522.21         3.65 o                         
   3  -2   4         32.57         35.11         1.55 o                         
   4  -2   4        741.71        785.74         4.79 o                         
   5  -2   4          3.55          3.32         1.73 o                         
   6  -2   4        870.70        901.34         6.11 o                         
   7  -2   4        638.26        636.33         3.53 o                         
   8  -2   4        174.38        179.20         2.73 o                         
   9  -2   4          1.06         -0.72         1.62 o                         
 -10  -1   4         18.50         18.86         1.92 o                         
  -9  -1   4         23.86         22.33         2.23 o                         
  -8  -1   4        305.85        287.20         3.81 o                         
  -7  -1   4         43.27         36.09         8.07 o                         
  -6  -1   4          0.02        -12.75         6.37 o                         
  -5  -1   4        103.88         92.85         3.24 o                         
  -4  -1   4         63.74         48.06         1.68 o                         
  -3  -1   4          1.02          2.47         1.10 o                         
  -2  -1   4        441.03        414.03         4.81 o                         
  -1  -1   4        120.14        144.75         4.30 o                         
   0  -1   4        119.94        119.26         2.66 o                         
   1  -1   4       5752.34       6305.07        29.73 o                         
   2  -1   4        604.47        583.73         6.79 o                         
   3  -1   4        627.17        669.93         3.71 o                         
   4  -1   4         29.01         31.34         1.81 o                         
   5  -1   4         76.68         77.09         2.30 o                         
   6  -1   4          3.02          2.00         1.77 o                         
   7  -1   4        137.80        132.46         1.71 o                         
   8  -1   4        109.90        120.17         1.89 o                         
   9  -1   4         59.04         60.99         1.96 o                         
 -11   0   4          0.40          0.53         1.28 o                         
 -10   0   4          1.68          1.22         1.28 o                         
  -9   0   4         46.33         50.05         2.49 o                         
  -8   0   4          7.54          5.88         2.07 o                         
  -7   0   4        130.56        120.92         7.12 o                         
  -6   0   4         19.02          8.99         4.53 o                         
  -5   0   4        262.89        320.75         7.88 o                         
  -4   0   4        113.69        142.00         2.15 o                         
  -3   0   4          6.53          4.15         1.13 o                         
  -2   0   4        713.97        715.17         7.74 o                         
  -1   0   4       1623.08       1757.30        15.31 o                         
   0   0   4         15.52         14.03         2.11 o                         
   1   0   4        811.81        905.06         9.55 o                         
   2   0   4       4821.10       5029.06        44.18 o                         
   3   0   4         45.82         49.55         1.62 o                         
   4   0   4        294.47        296.45         3.24 o                         
   5   0   4         38.26         40.21         2.00 o                         
   6   0   4         43.80         35.57         2.07 o                         
   7   0   4        255.30        258.09         2.12 o                         
   8   0   4        484.38        494.47         3.96 o                         
 -11   1   4         11.27         14.30         1.02 o                         
 -10   1   4          0.00          0.26         2.07 o                         
  -9   1   4          0.00         -1.70         2.34 o                         
  -8   1   4         24.95         27.07         2.34 o                         
  -7   1   4         11.01          8.47         5.82 o                         
  -6   1   4          6.61          5.64         4.48 o                         
  -5   1   4        266.17        279.72        10.18 o                         
  -4   1   4         41.06         37.79         4.31 o                         
  -3   1   4        724.38        797.12         3.49 o                         
  -2   1   4          4.13          1.68         1.72 o                         
  -1   1   4         10.19         11.52         1.59 o                         
   0   1   4        204.77        206.99         4.94 o                         
   1   1   4       1804.91       1939.96        22.70 o                         
   2   1   4       1141.07       1337.83        15.30 o                         
   3   1   4         84.18         82.26         2.07 o                         
   4   1   4        300.84        288.04         3.28 o                         
   5   1   4         47.73         40.77         2.07 o                         
   6   1   4        165.32        152.47         1.58 o                         
   7   1   4        393.94        387.41         2.96 o                         
   8   1   4        252.94        257.74         2.33 o                         
   9   1   4         33.17         36.70         1.81 o                         
 -11   2   4          0.82          0.52         0.99 o                         
 -10   2   4         21.09         22.59         2.19 o                         
  -9   2   4         48.72         48.47         2.72 o                         
  -8   2   4          0.48          0.41         1.16 o                         
  -7   2   4          1.13         -2.99         5.92 o                         
  -6   2   4        260.76        247.41        12.52 o                         
  -5   2   4         47.31         42.01         4.88 o                         
  -4   2   4        184.59        158.41         9.01 o                         
  -3   2   4       5590.48       6291.36        31.46 o                         
  -2   2   4        140.86        151.65         5.18 o                         
  -1   2   4        134.52        153.89         2.94 o                         
   0   2   4        792.74        783.07         5.92 o                         
   1   2   4       1057.05       1091.65         6.75 o                         
   2   2   4        461.42        524.21         2.39 o                         
   3   2   4        163.62        186.92         2.72 o                         
   4   2   4          2.57          1.43         1.58 o                         
   5   2   4          7.30          4.53         1.70 o                         
   6   2   4        263.23        242.73         2.24 o                         
   7   2   4         36.24         33.63         1.69 o                         
   8   2   4        156.69        150.90         2.60 o                         
 -10   3   4         69.71         72.23         2.45 o                         
  -9   3   4         51.16         49.60         1.70 o                         
  -8   3   4        123.59        123.40         2.13 o                         
  -7   3   4          0.22          0.07         2.16 o                         
  -6   3   4          7.42          8.93         4.95 o                         
  -5   3   4         14.96         11.38         3.56 o                         
  -4   3   4        168.37        192.52         7.77 o                         
  -3   3   4       2132.31       2523.04        20.01 o                         
  -2   3   4         31.83         27.02         2.48 o                         
  -1   3   4        947.61       1059.52         7.66 o                         
   0   3   4          0.97          1.71         1.32 o                         
   1   3   4        115.06        138.32         2.14 o                         
   2   3   4        323.23        293.11         2.16 o                         
   3   3   4        252.80        268.78         2.21 o                         
   4   3   4         26.33         20.40         1.92 o                         
   5   3   4         77.81         59.24         1.33 o                         
   6   3   4          0.08         -0.38         1.39 o                         
   7   3   4          3.34          4.45         1.52 o                         
   8   3   4         59.82         66.41         1.44 o                         
 -10   4   4          0.90          1.32         1.73 o                         
  -9   4   4         17.85         17.65         1.49 o                         
  -8   4   4        262.99        265.89         2.17 o                         
  -7   4   4        803.68        821.57         5.74 o                         
  -6   4   4        956.21        955.71        15.76 o                         
  -5   4   4         55.81         52.42         5.99 o                         
  -4   4   4        205.72        172.20         7.20 o                         
  -3   4   4        336.45        371.90         8.83 o                         
  -2   4   4         45.62         38.31         1.72 o                         
  -1   4   4          6.08          2.90         1.73 o                         
   0   4   4         46.25         56.31         3.15 o                         
   1   4   4         24.51         20.58         3.83 o                         
   2   4   4          9.55         12.75         1.70 o                         
   3   4   4        232.05        237.61         3.17 o                         
   4   4   4          4.25          5.51         1.81 o                         
   5   4   4          9.90          7.98         1.20 o                         
   6   4   4          1.62          2.12         1.17 o                         
   7   4   4          0.07          0.18         1.02 o                         
 -10   5   4          2.09          3.85         1.36 o                         
  -9   5   4          4.79          7.73         1.85 o                         
  -8   5   4         24.50         19.99         2.23 o                         
  -7   5   4       1880.17       1943.62         6.29 o                         
  -6   5   4        131.45        105.02         6.92 o                         
  -5   5   4         19.86         19.69         2.43 o                         
  -4   5   4         14.40         14.10         1.65 o                         
  -3   5   4         15.85         16.23         1.69 o                         
  -2   5   4         51.15         46.78         4.62 o                         
  -1   5   4         25.34         34.07         6.17 o                         
   0   5   4          2.48          4.35         1.94 o                         
   1   5   4          3.01          4.19         1.73 o                         
   2   5   4         61.65         57.93         2.26 o                         
   3   5   4          0.99          1.70         1.85 o                         
   4   5   4        262.14        241.52         2.59 o                         
   5   5   4          0.25          0.34         1.24 o                         
   6   5   4         14.37         11.98         1.17 o                         
   7   5   4          0.15         -0.68         1.77 o                         
  -9   6   4         76.30         78.71         2.26 o                         
  -8   6   4          0.29          0.57         1.96 o                         
  -7   6   4          0.98          2.19         2.07 o                         
  -6   6   4        140.09        132.04         2.12 o                         
  -5   6   4         79.02         82.46         1.80 o                         
  -4   6   4         43.33         45.32         5.90 o                         
  -3   6   4         66.23         70.29         5.86 o                         
  -2   6   4         98.00         96.53        10.73 o                         
  -1   6   4        218.12        206.85        16.01 o                         
   0   6   4         27.34         28.97         2.04 o                         
   1   6   4         17.52         19.84         2.00 o                         
   2   6   4          0.56         -0.89         1.47 o                         
   3   6   4       1002.74       1056.69         4.61 o                         
   4   6   4        178.21        188.39         3.62 o                         
   5   6   4          4.63          4.49         2.34 o                         
   6   6   4         30.59         31.42         1.40 o                         
  -9   7   4          2.66          3.02         1.47 o                         
  -8   7   4          0.04         -0.11         1.77 o                         
  -7   7   4         18.71         17.80         2.07 o                         
  -6   7   4          2.16          2.72         1.85 o                         
  -5   7   4          0.01          0.05         1.35 o                         
  -4   7   4        103.42         89.23         2.73 o                         
  -3   7   4          0.37          0.10         1.05 o                         
  -2   7   4          3.08          2.60         1.09 o                         
  -1   7   4          0.03         -0.11         1.08 o                         
   0   7   4        102.22        103.48         1.93 o                         
   1   7   4        147.84        152.58         2.20 o                         
   2   7   4         51.31         55.59         1.54 o                         
   3   7   4        199.56        215.68         2.59 o                         
   4   7   4          1.46          2.62         1.63 o                         
   5   7   4         20.66         24.00         1.42 o                         
  -8   8   4          6.77          6.49         1.55 o                         
  -7   8   4         74.77         86.97         2.34 o                         
  -6   8   4          0.05          0.53         1.73 o                         
  -5   8   4         14.57         15.74         1.40 o                         
  -4   8   4          1.65          1.81         2.07 o                         
  -3   8   4         42.39         39.65         1.33 o                         
  -2   8   4        326.39        303.05         3.17 o                         
  -1   8   4        228.59        222.87         2.43 o                         
   0   8   4         59.32         54.99         2.53 o                         
   1   8   4          2.91          2.68         2.15 o                         
   2   8   4         34.62         35.57         2.38 o                         
   3   8   4        106.69        111.90         2.72 o                         
   4   8   4         13.83         15.01         1.81 o                         
  -7   9   4         13.62         11.58         1.07 o                         
  -6   9   4          2.87          4.74         1.15 o                         
  -5   9   4         34.38         30.94         1.52 o                         
  -4   9   4          5.15          4.25         1.38 o                         
  -3   9   4          7.07          8.85         1.12 o                         
  -2   9   4         81.89         89.27         2.68 o                         
  -1   9   4        145.36        133.36         2.94 o                         
   0   9   4          8.21          8.94         2.04 o                         
   1   9   4          4.57          3.85         1.92 o                         
   2   9   4         19.34         17.76         1.89 o                         
   3   9   4          0.45         -0.23         1.47 o                         
  -5  10   4          0.06          0.87         1.36 o                         
  -4  10   4          3.20          3.47         1.66 o                         
  -3  10   4         43.79         46.13         2.11 o                         
  -2  10   4         15.30         18.10         1.81 o                         
  -1  10   4         58.97         60.08         2.04 o                         
   0  10   4          1.61          0.91         1.04 o                         
   1  10   4          3.23          5.92         1.43 o                         
  -1 -12   5        518.78        565.32         3.66 o                         
   0 -12   5         29.77         31.34         1.62 o                         
   1 -12   5         11.48         13.56         0.94 o                         
   2 -12   5          4.85          4.26         1.24 o                         
   3 -12   5         13.22         15.05         1.28 o                         
  -4 -11   5          2.67          3.03         0.96 o                         
  -3 -11   5          0.06          0.76         1.10 o                         
  -2 -11   5          3.39          3.53         1.23 o                         
  -1 -11   5        163.08        147.36         2.72 o                         
   0 -11   5         28.94         27.67         1.28 o                         
   1 -11   5          1.29          1.40         1.15 o                         
   2 -11   5          2.01          2.72         1.66 o                         
   3 -11   5          0.64          0.23         1.58 o                         
   4 -11   5         35.13         35.11         1.77 o                         
   5 -11   5         20.25         23.42         1.40 o                         
  -5 -10   5          0.85         -1.32         1.62 o                         
  -4 -10   5         12.33         12.94         1.89 o                         
  -3 -10   5          4.43          7.84         2.04 o                         
  -2 -10   5          4.40          5.08         1.40 o                         
  -1 -10   5          0.88          0.29         1.41 o                         
   0 -10   5         11.91         10.69         1.13 o                         
   1 -10   5         38.63         41.34         2.15 o                         
   2 -10   5        158.36        154.15         2.90 o                         
   3 -10   5          5.69          4.64         1.92 o                         
   4 -10   5        132.60        141.21         2.68 o                         
   5 -10   5          3.59          4.38         1.58 o                         
   6 -10   5          0.04          1.21         1.28 o                         
  -6  -9   5         78.56         88.14         2.30 o                         
  -5  -9   5          0.53          0.19         1.96 o                         
  -4  -9   5          2.30          0.75         2.00 o                         
  -3  -9   5          8.88         15.01         2.19 o                         
  -2  -9   5          0.02          1.09         2.04 o                         
  -1  -9   5        116.41        103.03         1.89 o                         
   0  -9   5        336.35        328.12         3.53 o                         
   1  -9   5         87.28         85.42         6.11 o                         
   2  -9   5        102.84        107.88         1.94 o                         
   3  -9   5          1.43          2.57         1.17 o                         
   4  -9   5          0.13          0.74         1.31 o                         
   5  -9   5         17.67         12.51         1.35 o                         
   6  -9   5          4.78          4.53         1.43 o                         
   7  -9   5          4.82          5.09         1.58 o                         
  -7  -8   5          4.74          4.34         1.66 o                         
  -6  -8   5         57.68         63.51         2.45 o                         
  -5  -8   5          0.05         -0.83         2.07 o                         
  -4  -8   5          4.00          3.21         1.96 o                         
  -3  -8   5          8.43          5.22         1.84 o                         
  -2  -8   5         59.94         44.47         7.62 o                         
  -1  -8   5        136.47        139.43         7.04 o                         
   0  -8   5          4.62          6.09         5.11 o                         
   1  -8   5        269.83        274.55         9.92 o                         
   2  -8   5         99.50         93.60         4.81 o                         
   3  -8   5         45.70         38.00         1.17 o                         
   4  -8   5         15.76         16.04         0.91 o                         
   5  -8   5        773.91        678.74         4.04 o                         
   6  -8   5          1.32          2.04         1.96 o                         
   7  -8   5         13.68         11.99         2.00 o                         
   8  -8   5         59.62         63.59         1.89 o                         
  -8  -7   5          6.98          6.45         1.66 o                         
  -7  -7   5         23.98         22.52         1.92 o                         
  -6  -7   5         35.30         28.78         2.07 o                         
  -5  -7   5          5.03          4.38         1.81 o                         
  -4  -7   5         33.73         30.71         5.80 o                         
  -3  -7   5         37.32         37.45         6.41 o                         
  -2  -7   5         35.49         43.45         4.51 o                         
  -1  -7   5         19.86         20.15         1.39 o                         
   0  -7   5        434.17        460.87         7.24 o                         
   1  -7   5          0.25          0.21         1.30 o                         
   2  -7   5          4.41          4.24         3.45 o                         
   3  -7   5         27.09         24.02         1.98 o                         
   4  -7   5          0.54         -0.39         0.79 o                         
   5  -7   5        398.10        350.30         4.24 o                         
   6  -7   5          3.68          2.60         2.04 o                         
   7  -7   5         18.41         15.65         2.00 o                         
   8  -7   5         28.35         27.80         1.37 o                         
  -9  -6   5         20.61         21.95         1.40 o                         
  -8  -6   5          1.28          1.65         1.16 o                         
  -7  -6   5         38.96         40.32         2.19 o                         
  -6  -6   5        286.74        265.71         3.55 o                         
  -5  -6   5         69.39         57.14         7.62 o                         
  -4  -6   5         47.91         33.04         6.22 o                         
  -3  -6   5         15.42         10.03         5.43 o                         
  -2  -6   5        266.30        284.91         6.11 o                         
  -1  -6   5         66.13         69.46         1.73 o                         
   0  -6   5       2746.38       2867.00        12.96 o                         
   1  -6   5        267.02        269.94         8.35 o                         
   2  -6   5         18.62         21.67         1.53 o                         
   3  -6   5         99.63        102.77         5.11 o                         
   4  -6   5          0.04         -0.34         1.51 o                         
   5  -6   5         21.09         17.12         0.93 o                         
   6  -6   5          4.02          5.06         0.97 o                         
   7  -6   5          9.72         10.18         1.92 o                         
   8  -6   5          0.52          0.72         2.04 o                         
  -9  -5   5         10.44         12.63         2.28 o                         
  -8  -5   5         14.29         17.48         1.39 o                         
  -7  -5   5        173.81        171.03         2.12 o                         
  -6  -5   5        314.11        280.70        13.85 o                         
  -5  -5   5         13.97         23.65         8.94 o                         
  -4  -5   5         97.08         98.84         2.08 o                         
  -3  -5   5         41.06         37.49         1.58 o                         
  -2  -5   5         33.30         30.41         2.41 o                         
  -1  -5   5        111.40        101.06         4.26 o                         
   0  -5   5         75.71         81.93         1.71 o                         
   1  -5   5         95.09         99.09         1.93 o                         
   2  -5   5          8.55          6.30         1.66 o                         
   3  -5   5         21.71         16.34         3.05 o                         
   4  -5   5          0.41         -0.37         1.08 o                         
   5  -5   5         33.83         29.23         1.35 o                         
   6  -5   5        156.73        156.05         2.08 o                         
   7  -5   5          3.12          3.42         1.33 o                         
   8  -5   5          3.66          5.17         2.04 o                         
   9  -5   5         61.28         68.62         1.35 o                         
 -10  -4   5          6.76          5.25         0.91 o                         
  -9  -4   5        142.55        156.65         2.00 o                         
  -8  -4   5          5.77          7.51         1.89 o                         
  -7  -4   5         21.75         22.64         1.97 o                         
  -6  -4   5         28.11         41.79         9.09 o                         
  -5  -4   5        326.58        312.60         4.90 o                         
  -4  -4   5       1510.49       1578.05         6.33 o                         
  -3  -4   5         21.70         17.76         1.40 o                         
  -2  -4   5       1342.15       1498.60        23.53 o                         
  -1  -4   5         58.33         56.46         1.46 o                         
   0  -4   5         68.55         57.78         1.46 o                         
   1  -4   5          3.72          9.58         1.64 o                         
   2  -4   5         14.99         13.96         1.24 o                         
   3  -4   5        451.58        488.30         2.56 o                         
   4  -4   5         54.81         68.36         1.42 o                         
   5  -4   5          9.97         12.58         1.22 o                         
   6  -4   5        134.51        125.59         2.83 o                         
   7  -4   5         56.00         52.54         2.41 o                         
   8  -4   5         22.17         24.13         1.40 o                         
   9  -4   5          5.35          6.00         1.58 o                         
 -10  -3   5         45.06         41.55         2.06 o                         
  -9  -3   5          0.99          1.55         1.77 o                         
  -8  -3   5         90.25         90.22         2.49 o                         
  -7  -3   5         43.90         38.41         2.03 o                         
  -6  -3   5         22.17         20.39         1.68 o                         
  -5  -3   5         13.03         11.86         1.50 o                         
  -4  -3   5       1818.36       1865.96         7.26 o                         
  -3  -3   5        178.76        168.97         2.70 o                         
  -2  -3   5         69.34         72.60         1.62 o                         
  -1  -3   5       1200.96       1302.43         4.48 o                         
   0  -3   5         48.56         55.33         1.33 o                         
   1  -3   5          4.82          2.30         1.01 o                         
   2  -3   5         87.78         97.25         1.23 o                         
   3  -3   5        101.09        104.90         1.40 o                         
   4  -3   5          0.92          1.72         0.97 o                         
   5  -3   5        550.19        540.24         4.71 o                         
   6  -3   5        494.58        522.54         3.30 o                         
   7  -3   5        268.58        273.06         3.62 o                         
   8  -3   5         59.41         59.06         2.15 o                         
 -10  -2   5         93.67         93.35         2.00 o                         
  -9  -2   5         70.65         65.03         1.92 o                         
  -8  -2   5         17.31         15.85         1.47 o                         
  -7  -2   5          6.16         -1.85         8.83 o                         
  -6  -2   5          0.55          0.19         2.49 o                         
  -5  -2   5        638.23        618.73         4.24 o                         
  -4  -2   5         29.04         40.38         2.34 o                         
  -3  -2   5        269.29        312.03         5.81 o                         
  -2  -2   5        107.20        104.90         1.49 o                         
  -1  -2   5         18.66         19.56         1.09 o                         
   0  -2   5        106.67        122.61         1.53 o                         
   1  -2   5          5.76          7.74         0.74 o                         
   2  -2   5        335.89        377.19         1.89 o                         
   3  -2   5        147.19        145.16         3.83 o                         
   4  -2   5          2.15          3.02         1.58 o                         
   5  -2   5         28.09         31.83         2.04 o                         
   6  -2   5       1635.92       1596.12        35.08 o                         
   7  -2   5         29.17         30.10         2.23 o                         
   8  -2   5          3.41          4.98         1.81 o                         
 -10  -1   5         22.84         23.23         2.04 o                         
  -9  -1   5         52.18         48.95         1.64 o                         
  -8  -1   5         42.74         43.48         1.57 o                         
  -7  -1   5         10.85         11.84         8.34 o                         
  -6  -1   5         75.97         68.83         8.00 o                         
  -5  -1   5         43.68         31.91         1.60 o                         
  -4  -1   5        663.91        641.17         6.28 o                         
  -3  -1   5          2.06          2.39         1.20 o                         
  -2  -1   5          0.02          1.29         0.90 o                         
  -1  -1   5        449.26        465.72         9.69 o                         
   0  -1   5        584.95        663.74        46.33 o                         
   1  -1   5        146.67        137.63         3.32 o                         
   2  -1   5        194.23        243.77         6.14 o                         
   3  -1   5         75.77         57.58         1.73 o                         
   4  -1   5        318.55        341.97         3.62 o                         
   5  -1   5         45.83         42.54         2.11 o                         
   6  -1   5        723.02        701.81         3.27 o                         
   7  -1   5         75.10         76.39         2.39 o                         
   8  -1   5         23.13         22.37         1.37 o                         
 -10   0   5         31.33         30.59         2.26 o                         
  -9   0   5         47.11         43.77         1.57 o                         
  -8   0   5          0.64          1.00         1.36 o                         
  -7   0   5         10.42          5.97         6.23 o                         
  -6   0   5         22.39         21.49         4.77 o                         
  -5   0   5          0.40          1.64         1.28 o                         
  -4   0   5         90.86         98.07         1.86 o                         
  -3   0   5        950.62       1049.58        11.93 o                         
  -2   0   5        126.37        120.35         3.00 o                         
  -1   0   5        215.77        218.26        14.88 o                         
   0   0   5          7.35          4.41         1.13 o                         
   1   0   5         90.80         93.49         1.83 o                         
   2   0   5       2088.86       2390.91        14.60 o                         
   3   0   5         70.80         76.08         1.90 o                         
   4   0   5        274.90        267.22         3.32 o                         
   5   0   5          7.42          7.28         1.81 o                         
   6   0   5        265.77        267.82         2.88 o                         
   7   0   5          0.06         -0.32         1.43 o                         
   8   0   5         30.73         32.86         2.13 o                         
 -10   1   5         89.34         92.22         2.64 o                         
  -9   1   5         94.95         96.97         2.90 o                         
  -8   1   5        120.64        104.15         2.18 o                         
  -7   1   5         21.74         11.29         6.07 o                         
  -6   1   5          0.81         -0.54         4.80 o                         
  -5   1   5         89.21         77.19         5.46 o                         
  -4   1   5         48.02         59.85         3.10 o                         
  -3   1   5       1429.77       1654.32        20.10 o                         
  -2   1   5          1.81          6.75         4.15 o                         
  -1   1   5         23.35         22.11         2.43 o                         
   0   1   5         56.48         67.78         1.31 o                         
   1   1   5         46.37         46.20         1.07 o                         
   2   1   5       1944.54       2201.96        35.79 o                         
   3   1   5         25.83         26.70         5.23 o                         
   4   1   5          0.05          0.49         1.70 o                         
   5   1   5         21.27         20.22         1.92 o                         
   6   1   5         13.11         12.11         1.13 o                         
   7   1   5         57.53         50.96         1.68 o                         
   8   1   5          1.26          2.23         1.62 o                         
 -10   2   5         49.78         57.52         2.49 o                         
  -9   2   5        497.83        493.61         7.49 o                         
  -8   2   5         46.38         45.50         1.68 o                         
  -7   2   5        181.92        151.28         8.15 o                         
  -6   2   5          3.20          4.59         5.05 o                         
  -5   2   5        107.36        101.28         6.31 o                         
  -4   2   5         44.94         40.12         4.69 o                         
  -3   2   5       1083.28       1303.52        13.76 o                         
  -2   2   5         81.92         77.27         3.49 o                         
  -1   2   5         40.41         41.16         2.37 o                         
   0   2   5        334.17        348.12         5.78 o                         
   1   2   5         42.82         41.49         1.15 o                         
   2   2   5        573.30        669.58         3.81 o                         
   3   2   5        112.32        105.64         2.49 o                         
   4   2   5          6.30          4.41         1.77 o                         
   5   2   5         27.85         21.88         1.05 o                         
   6   2   5          0.00         -0.20         1.87 o                         
   7   2   5         32.65         30.76         1.58 o                         
   8   2   5         51.89         56.25         1.38 o                         
 -10   3   5        134.28        146.56         2.55 o                         
  -9   3   5        821.60        867.05         4.09 o                         
  -8   3   5        148.65        148.12         2.20 o                         
  -7   3   5         13.65         11.24         2.24 o                         
  -6   3   5         60.75         49.55         5.64 o                         
  -5   3   5         42.76         34.46         3.93 o                         
  -4   3   5        344.63        368.63         9.22 o                         
  -3   3   5       1132.82       1310.08        14.88 o                         
  -2   3   5         34.07         54.28         2.41 o                         
  -1   3   5          2.00          6.30         1.45 o                         
   0   3   5        238.64        209.32         3.27 o                         
   1   3   5         53.50         47.01         1.75 o                         
   2   3   5          0.03          0.18         1.08 o                         
   3   3   5          3.25          0.68         1.66 o                         
   4   3   5          0.45          1.02         1.73 o                         
   5   3   5          2.09          0.53         1.11 o                         
   6   3   5        192.56        187.48         2.33 o                         
   7   3   5         58.86         59.01         1.61 o                         
 -10   4   5         41.05         41.45         1.77 o                         
  -9   4   5         30.54         34.89         2.19 o                         
  -8   4   5        459.71        467.83         4.68 o                         
  -7   4   5         50.77         48.24         5.53 o                         
  -6   4   5         17.76          9.65         7.47 o                         
  -5   4   5         21.08         17.85         4.24 o                         
  -4   4   5        173.20        170.62         3.87 o                         
  -3   4   5       1032.55        998.05        14.17 o                         
  -2   4   5          1.86          0.29         1.68 o                         
  -1   4   5        106.04        111.04         3.26 o                         
   0   4   5        211.65        200.83         6.02 o                         
   1   4   5          0.33          0.05         1.58 o                         
   2   4   5         22.74         18.78         1.85 o                         
   3   4   5          0.63         -1.13         1.81 o                         
   4   4   5         58.43         53.28         1.47 o                         
   5   4   5        107.72         97.25         1.57 o                         
   6   4   5         14.85         12.98         1.57 o                         
   7   4   5         61.57         67.36         1.49 o                         
 -10   5   5         34.10         35.68         1.62 o                         
  -9   5   5          3.09          3.39         1.81 o                         
  -8   5   5          0.36          1.32         2.00 o                         
  -7   5   5        282.83        302.41         3.92 o                         
  -6   5   5         26.69         22.77         1.96 o                         
  -5   5   5         59.51         49.65         6.52 o                         
  -4   5   5         88.75         90.47         4.84 o                         
  -3   5   5        176.81        184.52        20.59 o                         
  -2   5   5         33.16         34.05         5.07 o                         
  -1   5   5        126.32        113.35         7.83 o                         
   0   5   5          3.88          4.75         1.81 o                         
   1   5   5          1.86          2.53         1.77 o                         
   2   5   5        278.29        261.03         3.47 o                         
   3   5   5        448.32        455.80         2.95 o                         
   4   5   5        117.23        117.00         2.16 o                         
   5   5   5         67.84         69.67         1.86 o                         
   6   5   5          0.16          0.42         1.19 o                         
  -9   6   5         36.97         36.77         1.96 o                         
  -8   6   5          5.69          6.68         1.96 o                         
  -7   6   5         86.26         88.29         2.68 o                         
  -6   6   5         28.05         23.91         2.15 o                         
  -5   6   5         80.27         75.24         1.58 o                         
  -4   6   5        176.21        167.44         2.20 o                         
  -3   6   5         44.63         34.84         7.81 o                         
  -2   6   5          7.28          4.74         1.80 o                         
  -1   6   5          2.47          2.14         1.94 o                         
   0   6   5         82.60         83.80         2.56 o                         
   1   6   5         56.25         54.22         1.70 o                         
   2   6   5         23.13         20.55         1.35 o                         
   3   6   5        943.73       1000.29         4.52 o                         
   4   6   5        121.60        131.02         2.14 o                         
   5   6   5          1.33          0.84         1.32 o                         
   6   6   5         29.16         29.66         1.89 o                         
  -9   7   5         44.05         46.62         1.70 o                         
  -8   7   5          1.25         -0.34         1.66 o                         
  -7   7   5         12.73         10.22         1.89 o                         
  -6   7   5          3.25          2.19         1.81 o                         
  -5   7   5          8.09          6.52         2.11 o                         
  -4   7   5         25.38         19.18         1.46 o                         
  -3   7   5        115.32        102.81         1.67 o                         
  -2   7   5         40.60         38.60         1.30 o                         
  -1   7   5         15.75         11.54         1.17 o                         
   0   7   5        130.85        133.41         1.71 o                         
   1   7   5          0.56          0.75         1.38 o                         
   2   7   5        434.89        486.08         4.64 o                         
   3   7   5       1123.80       1252.02         6.71 o                         
   4   7   5         22.73         22.86         1.96 o                         
   5   7   5        106.57        107.11         1.96 o                         
  -8   8   5          4.68          4.79         1.01 o                         
  -7   8   5          2.92          3.39         1.51 o                         
  -6   8   5          6.12          6.98         1.62 o                         
  -5   8   5          0.76          2.27         1.45 o                         
  -4   8   5         77.03         73.03         1.89 o                         
  -3   8   5        462.65        458.59         5.68 o                         
  -2   8   5        123.00        101.83         2.03 o                         
  -1   8   5          0.86          0.49         1.38 o                         
   0   8   5          0.01          0.08         2.11 o                         
   1   8   5         26.67         27.83         2.30 o                         
   2   8   5        107.22        114.54         2.72 o                         
   3   8   5        180.93        202.27         2.83 o                         
   4   8   5         48.29         50.46         1.66 o                         
  -6   9   5          0.46          1.36         1.62 o                         
  -5   9   5         12.21         15.61         1.85 o                         
  -4   9   5         13.97         15.48         1.38 o                         
  -3   9   5         62.03         55.88         1.60 o                         
  -2   9   5         20.10         15.78         1.32 o                         
  -1   9   5         18.56         15.38         1.35 o                         
   0   9   5         71.04         73.17         2.34 o                         
   1   9   5         10.07         12.33         1.77 o                         
   2   9   5          0.00         -0.30         1.47 o                         
  -4  10   5          4.87          3.88         1.24 o                         
  -3  10   5         22.42         26.48         1.70 o                         
  -2  10   5         79.88         80.67         2.04 o                         
  -1  10   5          7.21          5.51         1.32 o                         
  -1 -12   6         71.18         72.11         1.66 o                         
   1 -12   6         24.31         30.36         1.40 o                         
   2 -12   6          5.70          8.83         1.28 o                         
  -4 -11   6          5.09          7.55         0.97 o                         
  -3 -11   6         10.90         13.47         1.15 o                         
  -2 -11   6         19.54         21.30         1.27 o                         
  -1 -11   6         19.48         20.85         1.17 o                         
   0 -11   6          3.64          4.45         1.58 o                         
   1 -11   6          0.20          1.06         1.66 o                         
   2 -11   6         41.45         41.19         1.96 o                         
   3 -11   6          2.00          2.23         1.58 o                         
   4 -11   6          0.08          0.15         1.40 o                         
  -5 -10   6          0.83          2.56         1.62 o                         
  -4 -10   6          0.45          1.40         1.85 o                         
  -3 -10   6          7.69          6.37         2.07 o                         
  -2 -10   6          0.46         -0.21         1.29 o                         
  -1 -10   6         16.99         16.29         1.16 o                         
   0 -10   6         29.56         29.22         1.54 o                         
   1 -10   6          0.30          1.36         1.89 o                         
   2 -10   6          2.05          3.73         1.96 o                         
   3 -10   6        188.05        174.06         2.94 o                         
   4 -10   6        288.17        289.36         3.21 o                         
   5 -10   6          5.08          5.13         1.43 o                         
  -6  -9   6          0.06         -0.79         1.70 o                         
  -5  -9   6          0.00          2.07         1.89 o                         
  -4  -9   6          6.71          6.37         2.00 o                         
  -3  -9   6         11.32         15.20         2.15 o                         
  -2  -9   6         11.80         11.28         1.38 o                         
  -1  -9   6         20.36         26.50         2.94 o                         
   0  -9   6         61.15         55.00         1.96 o                         
   1  -9   6         26.66         24.53         1.32 o                         
   2  -9   6         40.56         41.77         1.47 o                         
   3  -9   6        156.72        151.46         1.68 o                         
   4  -9   6          0.17          0.36         0.98 o                         
   5  -9   6          1.60          2.69         1.19 o                         
   6  -9   6         22.16         25.91         1.89 o                         
  -7  -8   6         30.70         32.93         1.92 o                         
  -6  -8   6         40.45         38.55         2.30 o                         
  -5  -8   6          5.53          4.48         1.29 o                         
  -4  -8   6         54.59         47.94         2.34 o                         
  -3  -8   6         66.45         56.27         4.23 o                         
  -2  -8   6        214.30        201.05         5.32 o                         
  -1  -8   6        397.00        413.24        17.63 o                         
   0  -8   6         13.98         12.52         2.60 o                         
   1  -8   6        285.45        275.66         3.23 o                         
   2  -8   6         22.72         21.07         2.04 o                         
   3  -8   6        181.98        176.55         1.92 o                         
   4  -8   6         19.77         21.51         0.96 o                         
   5  -8   6         18.09         13.43         2.11 o                         
   6  -8   6         14.32          8.34         2.04 o                         
   7  -8   6         11.74         11.47         1.89 o                         
  -8  -7   6         67.55         75.13         2.07 o                         
  -7  -7   6         40.75         38.06         2.00 o                         
  -6  -7   6        497.89        476.17         3.18 o                         
  -5  -7   6          9.51          9.71         1.29 o                         
  -4  -7   6          0.41          0.55         1.59 o                         
  -3  -7   6         83.76         82.71         8.75 o                         
  -2  -7   6        157.02        151.21         3.64 o                         
  -1  -7   6        297.63        316.04         3.18 o                         
   0  -7   6         86.47         89.79         2.16 o                         
   1  -7   6         14.09         13.29         2.04 o                         
   2  -7   6         35.52         35.08         2.32 o                         
   3  -7   6         24.73         22.15         2.75 o                         
   4  -7   6          6.27          7.04         0.99 o                         
   5  -7   6         71.52         62.29         1.65 o                         
   6  -7   6         11.17         11.39         2.04 o                         
   7  -7   6          0.00          0.23         1.66 o                         
   8  -7   6          2.23          0.13         1.45 o                         
  -9  -6   6         21.82         25.18         3.47 o                         
  -8  -6   6         46.17         39.98         2.00 o                         
  -7  -6   6          1.50          0.45         1.85 o                         
  -6  -6   6       2245.81       2131.48         8.56 o                         
  -5  -6   6          4.75          2.65         3.94 o                         
  -4  -6   6         62.44         54.46         6.64 o                         
  -3  -6   6         14.24         15.83         1.49 o                         
  -2  -6   6        101.20         97.36         2.17 o                         
  -1  -6   6       1076.55       1093.53        12.54 o                         
   0  -6   6        123.64        149.95         8.18 o                         
   1  -6   6        193.03        188.30         2.64 o                         
   2  -6   6         85.06         81.51         3.21 o                         
   3  -6   6         19.80         16.78         1.62 o                         
   4  -6   6        138.73        139.47         2.72 o                         
   5  -6   6          4.30          5.21         1.21 o                         
   6  -6   6         14.53         11.58         2.04 o                         
   7  -6   6         14.87         17.05         1.36 o                         
   8  -6   6          0.55         -0.68         1.81 o                         
  -9  -5   6          1.07          1.27         1.05 o                         
  -8  -5   6         14.82         12.48         2.00 o                         
  -7  -5   6          0.01          0.11         1.89 o                         
  -6  -5   6       2069.53       1905.90         8.00 o                         
  -5  -5   6        435.13        421.48         4.04 o                         
  -4  -5   6          7.49          8.15         1.47 o                         
  -3  -5   6         85.25         85.92         2.04 o                         
  -2  -5   6        255.09        260.14         3.11 o                         
  -1  -5   6         35.89         28.45         1.46 o                         
   0  -5   6         24.11         23.89         1.41 o                         
   1  -5   6        129.95        125.73         9.01 o                         
   2  -5   6         14.39         17.53         1.45 o                         
   3  -5   6         88.75         74.30         2.07 o                         
   4  -5   6        196.38        219.92         2.17 o                         
   5  -5   6         72.84         72.07         1.36 o                         
   6  -5   6         12.57         12.04         1.31 o                         
   7  -5   6          1.09          1.24         1.92 o                         
   8  -5   6         61.76         70.65         1.47 o                         
 -10  -4   6         51.99         52.06         1.12 o                         
  -9  -4   6          1.80          2.64         1.20 o                         
  -8  -4   6         89.23         93.12         2.56 o                         
  -7  -4   6          0.48          3.60         6.22 o                         
  -6  -4   6        454.84        434.66         7.75 o                         
  -5  -4   6         75.40         81.03         2.15 o                         
  -4  -4   6        475.71        468.77         3.96 o                         
  -3  -4   6        353.34        351.21         3.21 o                         
  -2  -4   6         33.10         33.50         1.46 o                         
  -1  -4   6          1.09          0.35         1.12 o                         
   0  -4   6       1246.23       1299.88         5.02 o                         
   1  -4   6         89.22         78.80         1.67 o                         
   2  -4   6          1.09          0.50         1.17 o                         
   3  -4   6          1.16          1.26         0.93 o                         
   4  -4   6        462.23        475.91         2.92 o                         
   5  -4   6        378.87        387.00         4.15 o                         
   6  -4   6          5.71          6.11         1.73 o                         
   7  -4   6          1.00          0.00         1.89 o                         
   8  -4   6         60.50         64.47         1.46 o                         
 -10  -3   6         88.13         92.94         1.44 o                         
  -9  -3   6        110.90        114.17         2.56 o                         
  -8  -3   6          4.96          3.77         1.85 o                         
  -7  -3   6         70.61         70.01         7.09 o                         
  -6  -3   6        359.82        358.99         6.15 o                         
  -5  -3   6         28.15         20.92         4.62 o                         
  -4  -3   6        105.19        111.38         2.19 o                         
  -3  -3   6         60.67         68.98         1.89 o                         
  -2  -3   6        133.62        128.17         1.99 o                         
  -1  -3   6        366.77        331.92         4.92 o                         
   0  -3   6        515.18        513.84         9.49 o                         
   1  -3   6        463.87        461.82         8.13 o                         
   2  -3   6        110.66        126.92         1.41 o                         
   3  -3   6        104.68        117.84         2.26 o                         
   4  -3   6        163.42        167.65         2.87 o                         
   5  -3   6        210.32        212.60         3.36 o                         
   6  -3   6          2.96          2.61         1.36 o                         
   7  -3   6        124.34        131.89         2.90 o                         
   8  -3   6         16.30         15.07         1.28 o                         
 -10  -2   6          0.56          2.79         1.43 o                         
  -9  -2   6         66.04         63.66         2.26 o                         
  -8  -2   6          5.61          6.78         1.41 o                         
  -7  -2   6        141.77        130.23        10.56 o                         
  -6  -2   6         32.31         25.63         1.73 o                         
  -5  -2   6         21.70         17.13         1.54 o                         
  -4  -2   6        117.32        115.64         2.18 o                         
  -3  -2   6          6.75          4.31         1.28 o                         
  -2  -2   6          0.00          0.62         1.06 o                         
  -1  -2   6          0.06          1.87         1.17 o                         
   0  -2   6       3683.77       4041.20        73.47 o                         
   1  -2   6        142.49        167.45         1.66 o                         
   2  -2   6        609.56        685.12         5.92 o                         
   3  -2   6        668.38        637.99        18.86 o                         
   4  -2   6        111.68        101.76         2.53 o                         
   5  -2   6       1048.05       1063.14         6.60 o                         
   6  -2   6       1246.27       1207.70         8.96 o                         
   7  -2   6         10.72         10.64         2.07 o                         
   8  -2   6          3.05          4.30         1.70 o                         
 -10  -1   6          1.73          2.34         1.43 o                         
  -9  -1   6          2.56          3.57         1.39 o                         
  -8  -1   6          0.12          1.63         1.40 o                         
  -7  -1   6         26.56         10.22         9.13 o                         
  -6  -1   6         44.73         43.39         2.00 o                         
  -5  -1   6        317.08        323.42         4.31 o                         
  -4  -1   6        465.50        523.01        11.82 o                         
  -3  -1   6          8.68          5.46         1.24 o                         
  -2  -1   6         98.60        112.93         1.94 o                         
  -1  -1   6        151.47        180.08         5.15 o                         
   0  -1   6       2871.17       3212.08       104.42 o                         
   1  -1   6          1.73          5.04         1.29 o                         
   2  -1   6         33.34         33.00         1.53 o                         
   3  -1   6         84.63         81.08         2.12 o                         
   4  -1   6        325.53        330.05         3.77 o                         
   5  -1   6        328.72        308.86         3.96 o                         
   6  -1   6        985.39        979.24         6.60 o                         
   7  -1   6        132.20        135.29         2.90 o                         
   8  -1   6          9.86          8.98         1.66 o                         
 -10   0   6          0.82          1.70         2.04 o                         
  -9   0   6         90.33         81.94         1.85 o                         
  -8   0   6         22.12         19.15         1.22 o                         
  -7   0   6          1.38          3.09         6.61 o                         
  -6   0   6         53.94         60.99         7.84 o                         
  -5   0   6       1466.64       1538.23        11.60 o                         
  -4   0   6        105.28        125.58         2.07 o                         
  -3   0   6        344.95        390.92         3.68 o                         
  -2   0   6        135.65        160.18         1.85 o                         
  -1   0   6       1608.05       1804.49        14.70 o                         
   0   0   6        795.20        906.16         9.99 o                         
   1   0   6        103.02        121.54         2.12 o                         
   2   0   6        329.22        348.39         3.13 o                         
   3   0   6          9.74          9.57         1.60 o                         
   4   0   6        135.26        139.81         2.87 o                         
   5   0   6        150.20        147.04         1.76 o                         
   6   0   6          8.76          7.51         1.30 o                         
   7   0   6        160.06        168.89         2.98 o                         
   8   0   6          1.95          2.23         1.62 o                         
 -10   1   6          7.29          5.77         2.15 o                         
  -9   1   6         12.98         11.47         1.13 o                         
  -8   1   6         82.60         67.26         1.45 o                         
  -7   1   6          7.92          6.55         6.46 o                         
  -6   1   6        239.19        240.09         8.65 o                         
  -5   1   6        840.12        898.35        14.37 o                         
  -4   1   6          0.77          4.14         1.28 o                         
  -3   1   6        224.72        252.71         5.71 o                         
  -2   1   6        275.36        263.92         5.32 o                         
  -1   1   6         22.12         22.65         3.49 o                         
   0   1   6        154.91        151.83         1.53 o                         
   1   1   6        427.50        464.71         3.49 o                         
   2   1   6         39.45         34.70         1.88 o                         
   3   1   6          9.04          7.74         2.60 o                         
   4   1   6          0.48          1.06         1.77 o                         
   5   1   6          1.86          2.28         1.13 o                         
   6   1   6         48.02         48.52         2.09 o                         
   7   1   6         46.93         48.34         1.63 o                         
   8   1   6          2.38          2.15         1.43 o                         
 -10   2   6        144.86        155.00         2.47 o                         
  -9   2   6        267.56        276.37         2.64 o                         
  -8   2   6         24.05         25.70         1.25 o                         
  -7   2   6         49.39         51.76         2.18 o                         
  -6   2   6          0.19         -0.07         5.57 o                         
  -5   2   6        446.10        482.21        16.12 o                         
  -4   2   6          2.31          2.33         4.25 o                         
  -3   2   6         18.30         17.32         4.03 o                         
  -2   2   6         66.19         68.87         3.66 o                         
  -1   2   6        200.14        184.75         2.92 o                         
   0   2   6        114.97        102.97         1.94 o                         
   1   2   6        420.18        453.09         3.99 o                         
   2   2   6        255.96        251.49         5.79 o                         
   3   2   6         32.33         21.31         1.96 o                         
   4   2   6        113.18        108.62         2.72 o                         
   5   2   6         95.15         92.30         2.10 o                         
   6   2   6         66.44         68.36         1.69 o                         
   7   2   6         46.12         46.44         1.83 o                         
 -10   3   6         16.32         18.53         1.23 o                         
  -9   3   6        481.17        516.65         3.28 o                         
  -8   3   6        141.66        141.56         2.15 o                         
  -7   3   6          9.73          6.95         1.89 o                         
  -6   3   6          2.82         -0.45         5.93 o                         
  -5   3   6        161.92        138.08         7.37 o                         
  -4   3   6        383.70        380.77        13.95 o                         
  -3   3   6        173.42        185.45         7.44 o                         
  -2   3   6         55.77         63.41         2.03 o                         
  -1   3   6          2.80          1.06         1.51 o                         
   0   3   6        100.33         94.06         4.95 o                         
   1   3   6         17.65         18.28         1.67 o                         
   2   3   6        194.46        181.11         9.69 o                         
   4   3   6         36.96         35.71         1.67 o                         
   5   3   6          7.36          4.50         1.48 o                         
   6   3   6         52.15         51.25         1.65 o                         
   7   3   6         10.32         10.77         1.20 o                         
 -10   4   6          0.91          1.36         1.43 o                         
  -9   4   6        186.61        188.01         3.09 o                         
  -8   4   6        213.96        226.11         3.58 o                         
  -7   4   6         54.14         46.47         2.41 o                         
  -6   4   6        189.07        183.24         7.41 o                         
  -5   4   6         74.32         49.96         4.91 o                         
  -4   4   6         76.96         84.88         4.45 o                         
  -3   4   6         13.07         13.02         2.74 o                         
  -2   4   6          4.50          2.58         1.68 o                         
  -1   4   6        639.59        692.63        33.40 o                         
   0   4   6          2.59          3.19         2.89 o                         
   1   4   6        310.39        303.56         8.90 o                         
   2   4   6        247.93        262.35         3.39 o                         
   3   4   6         11.84          7.56         1.56 o                         
   4   4   6          0.02         -0.28         1.45 o                         
   5   4   6          2.18          2.46         1.45 o                         
   6   4   6         10.37          9.02         1.34 o                         
 -10   5   6          2.78          0.38         1.28 o                         
  -9   5   6          2.97          3.02         1.77 o                         
  -8   5   6         24.59         25.23         2.15 o                         
  -7   5   6          4.63          4.19         2.00 o                         
  -6   5   6          6.23          6.03         1.35 o                         
  -5   5   6         90.56         89.99         4.80 o                         
  -4   5   6         33.19         33.90         4.37 o                         
  -3   5   6        107.06        109.98        14.97 o                         
  -2   5   6         32.92         34.07         5.86 o                         
  -1   5   6         43.21         34.76         9.37 o                         
   0   5   6        285.32        287.17         3.62 o                         
   1   5   6        378.80        394.64         3.04 o                         
   2   5   6          5.90          5.08         1.10 o                         
   3   5   6         29.14         26.40         1.69 o                         
   4   5   6        149.67        145.57         1.72 o                         
   5   5   6          1.02          0.56         1.25 o                         
   6   5   6         81.19         92.48         2.07 o                         
  -9   6   6        114.29        128.80         2.38 o                         
  -8   6   6          6.67          5.32         1.81 o                         
  -7   6   6          1.66          2.23         1.89 o                         
  -6   6   6         15.58         12.33         1.92 o                         
  -5   6   6         85.93         78.84         1.87 o                         
  -4   6   6          0.12          1.01         1.33 o                         
  -3   6   6        121.89         92.20         1.35 o                         
  -2   6   6         33.18         29.12         1.27 o                         
  -1   6   6          5.10          5.44         1.14 o                         
   0   6   6         95.40         94.43         1.58 o                         
   1   6   6        439.22        444.58         3.39 o                         
   2   6   6        116.10        113.61         1.76 o                         
   3   6   6         15.61         16.36         1.62 o                         
   4   6   6         67.68         66.10         1.65 o                         
   5   6   6         70.11         75.85         1.81 o                         
  -8   7   6         25.77         33.15         1.77 o                         
  -7   7   6         55.07         54.20         2.11 o                         
  -6   7   6          0.04          0.15         1.66 o                         
  -5   7   6         10.22          9.62         2.19 o                         
  -4   7   6          0.30         -0.33         1.48 o                         
  -3   7   6        192.51        164.54         1.83 o                         
  -2   7   6          0.91          0.98         0.97 o                         
  -1   7   6         49.90         46.01         1.77 o                         
   0   7   6          8.69          9.43         1.53 o                         
   1   7   6         17.87         16.50         1.56 o                         
   2   7   6         14.64         14.41         2.19 o                         
   3   7   6         84.19         89.24         2.38 o                         
   4   7   6         29.68         29.15         1.62 o                         
  -7   8   6          3.59          2.23         1.03 o                         
  -6   8   6         35.26         42.77         2.23 o                         
  -5   8   6          3.49          2.72         2.00 o                         
  -4   8   6          4.53          3.83         1.43 o                         
  -3   8   6        108.26         98.34         1.93 o                         
  -2   8   6          2.00          2.87         1.12 o                         
  -1   8   6         65.75         73.21         1.83 o                         
   0   8   6          8.74          6.32         1.35 o                         
   1   8   6          3.67          3.81         1.89 o                         
   2   8   6          0.86          0.57         1.66 o                         
   3   8   6          0.03         -1.24         1.32 o                         
  -6   9   6          7.47          9.81         1.55 o                         
  -5   9   6          1.23          1.21         1.58 o                         
  -4   9   6         17.34         13.63         1.28 o                         
  -3   9   6         17.18         23.69         1.31 o                         
  -2   9   6         88.92         89.62         1.57 o                         
  -1   9   6         10.83         12.45         1.85 o                         
   0   9   6          8.60          8.15         1.66 o                         
   1   9   6          0.00          0.11         1.43 o                         
   0 -12   7          3.27          5.58         1.13 o                         
   1 -12   7          1.98          3.55         1.21 o                         
  -4 -11   7         16.04         15.28         1.83 o                         
  -3 -11   7          7.31          5.04         1.04 o                         
  -2 -11   7         20.40         21.20         1.89 o                         
  -1 -11   7          0.00         -1.70         1.51 o                         
   0 -11   7          3.45          1.47         1.58 o                         
   1 -11   7         27.18         30.93         1.85 o                         
   2 -11   7          1.69          0.60         1.62 o                         
   3 -11   7        154.79        157.24         2.38 o                         
   4 -11   7         29.12         36.47         1.47 o                         
  -5 -10   7          0.71          0.00         1.51 o                         
  -4 -10   7          0.29          0.53         1.73 o                         
  -3 -10   7         51.83         45.07         3.47 o                         
  -2 -10   7          0.17         -0.94         1.27 o                         
  -1 -10   7          0.35          0.92         1.35 o                         
   0 -10   7          7.77          5.13         1.96 o                         
   1 -10   7         21.35         21.54         2.07 o                         
   2 -10   7         27.78         30.14         2.11 o                         
   3 -10   7        142.90        122.77         2.53 o                         
   4 -10   7          0.13         -0.11         1.09 o                         
   5 -10   7          0.52          0.34         1.21 o                         
  -6  -9   7          4.27          6.19         1.62 o                         
  -5  -9   7         16.61         17.05         1.96 o                         
  -4  -9   7          6.02          4.98         1.92 o                         
  -3  -9   7         63.79         56.42         1.67 o                         
  -2  -9   7        137.35        131.92         2.38 o                         
  -1  -9   7          3.35          3.17         1.39 o                         
   0  -9   7         35.62         27.65         1.17 o                         
   1  -9   7         14.95         14.34         1.26 o                         
   2  -9   7        198.24        194.24         2.20 o                         
   3  -9   7        391.14        367.93         2.32 o                         
   4  -9   7          6.83          8.54         0.99 o                         
   5  -9   7          1.25          0.53         1.70 o                         
   6  -9   7         14.18         12.71         1.66 o                         
  -7  -8   7         10.38         17.12         1.73 o                         
  -6  -8   7          2.89          4.76         1.16 o                         
  -5  -8   7          0.30          2.18         1.27 o                         
  -4  -8   7        106.11        101.35         2.17 o                         
  -3  -8   7         73.51         73.87         1.76 o                         
  -2  -8   7        684.73        662.21         6.92 o                         
  -1  -8   7        119.14        105.97         1.29 o                         
   0  -8   7          6.62          7.92         1.39 o                         
   1  -8   7          4.66          3.82         1.90 o                         
   2  -8   7        206.78        209.10         1.85 o                         
   3  -8   7        251.78        239.42         1.71 o                         
   4  -8   7          0.06         -0.49         1.26 o                         
   5  -8   7          0.40          2.49         2.04 o                         
   6  -8   7         15.23         14.86         1.85 o                         
   7  -8   7         16.78         17.86         1.10 o                         
  -8  -7   7         84.46         73.91         1.49 o                         
  -7  -7   7          3.83          3.83         1.20 o                         
  -6  -7   7          3.06          1.21         1.27 o                         
  -5  -7   7          0.05          0.57         1.81 o                         
  -4  -7   7          0.15         -0.22         1.29 o                         
  -3  -7   7         21.54         19.78         1.72 o                         
  -2  -7   7        176.23        166.92         2.70 o                         
  -1  -7   7        124.39        118.37         2.32 o                         
   0  -7   7         27.47         25.91         4.79 o                         
   1  -7   7         12.19         11.42         2.39 o                         
   2  -7   7          3.34          5.02         2.81 o                         
   3  -7   7         18.56         15.96         1.06 o                         
   4  -7   7         26.64         26.20         1.11 o                         
   5  -7   7         40.06         34.47         2.38 o                         
   6  -7   7          2.40          3.77         1.89 o                         
   7  -7   7         17.73         21.38         1.28 o                         
  -9  -6   7         26.08         25.99         1.07 o                         
  -8  -6   7         13.37         10.94         1.77 o                         
  -7  -6   7         62.69         59.63         2.30 o                         
  -6  -6   7        553.31        510.45         4.45 o                         
  -5  -6   7          8.81          7.46         1.66 o                         
  -4  -6   7        109.08        107.94         2.41 o                         
  -3  -6   7          4.08          3.81         1.47 o                         
  -2  -6   7        248.48        258.81         5.70 o                         
  -1  -6   7          5.04          4.10         2.25 o                         
   0  -6   7        296.87        290.97         9.90 o                         
   1  -6   7         26.63         26.15         1.64 o                         
   2  -6   7         47.32         48.03         1.83 o                         
   3  -6   7         45.51         44.88         2.00 o                         
   4  -6   7         43.78         47.54         1.41 o                         
   5  -6   7         99.55         88.20         1.73 o                         
   6  -6   7         13.67         14.07         2.00 o                         
   7  -6   7         19.72         25.17         1.32 o                         
   8  -6   7         38.60         41.82         1.21 o                         
  -9  -5   7          1.26          0.87         1.51 o                         
  -8  -5   7          4.64          4.83         1.85 o                         
  -7  -5   7         92.40         87.35         2.53 o                         
  -6  -5   7        342.68        312.28         7.34 o                         
  -5  -5   7        135.28        134.68         2.64 o                         
  -4  -5   7         67.48         67.40         2.11 o                         
  -3  -5   7         53.73         48.39         1.89 o                         
  -2  -5   7        403.58        389.57         3.66 o                         
  -1  -5   7          4.01          4.01         1.39 o                         
   0  -5   7        465.60        504.85         8.18 o                         
   1  -5   7        153.34        166.95         7.17 o                         
   2  -5   7          4.61          2.46         1.33 o                         
   3  -5   7        284.30        287.68         9.39 o                         
   4  -5   7        273.90        290.45         3.43 o                         
   5  -5   7        142.37        133.56         3.28 o                         
   6  -5   7          9.14          8.30         1.92 o                         
   7  -5   7         25.32         24.89         2.11 o                         
   8  -5   7          0.02          0.07         0.87 o                         
 -10  -4   7         19.48         22.77         0.96 o                         
  -9  -4   7          1.09          0.91         1.13 o                         
  -8  -4   7         17.77         16.41         2.00 o                         
  -7  -4   7          0.63         -0.60         1.85 o                         
  -6  -4   7        256.68        229.95         3.32 o                         
  -5  -4   7          8.44          7.09         1.62 o                         
  -4  -4   7         90.05         89.61         2.30 o                         
  -3  -4   7         86.89         88.42         3.77 o                         
  -2  -4   7        491.89        498.95        11.58 o                         
  -1  -4   7          2.12          1.28         1.26 o                         
   0  -4   7          1.49          0.53         1.26 o                         
   1  -4   7        150.23        153.69         2.22 o                         
   2  -4   7        142.67        146.23        12.97 o                         
   3  -4   7          0.42          1.92         1.40 o                         
   4  -4   7       1890.32       1867.09         8.22 o                         
   5  -4   7        483.73        499.63         5.79 o                         
   6  -4   7         54.10         54.50         2.53 o                         
   7  -4   7          4.47          4.64         1.92 o                         
   8  -4   7         23.24         29.17         1.87 o                         
 -10  -3   7         21.62         21.41         1.09 o                         
  -9  -3   7         16.79         20.67         1.92 o                         
  -8  -3   7          3.61          3.85         1.89 o                         
  -7  -3   7        184.10        172.66        15.75 o                         
  -6  -3   7        242.65        239.87         3.36 o                         
  -5  -3   7         26.83         22.89         1.81 o                         
  -4  -3   7         40.50         37.57         1.92 o                         
  -3  -3   7         14.12         12.90         1.40 o                         
  -2  -3   7        171.15        177.85         2.35 o                         
  -1  -3   7          6.02          8.32         1.58 o                         
   0  -3   7        328.27        436.28         3.16 o                         
   1  -3   7         57.04         70.58         3.19 o                         
   2  -3   7         16.06         17.86         1.12 o                         
   3  -3   7        543.75        515.93         5.49 o                         
   4  -3   7       2162.83       2108.51         8.79 o                         
   5  -3   7         49.57         48.55         1.98 o                         
   6  -3   7          2.21         -0.19         2.15 o                         
   7  -3   7          1.69          2.26         2.00 o                         
   8  -3   7          2.55          4.64         1.55 o                         
 -10  -2   7         11.37          9.88         1.51 o                         
  -9  -2   7         18.53         15.65         1.92 o                         
  -8  -2   7         44.54         41.19         2.23 o                         
  -7  -2   7         41.70         37.80         1.98 o                         
  -6  -2   7          7.87          5.27         1.70 o                         
  -5  -2   7         10.13          7.11         2.75 o                         
  -4  -2   7          0.34          0.30         1.51 o                         
  -3  -2   7          0.24          0.86         1.32 o                         
  -2  -2   7          0.02         -0.41         1.16 o                         
  -1  -2   7          8.65          9.66         1.17 o                         
   0  -2   7       1417.34       1563.41         9.11 o                         
   1  -2   7        118.83        125.06         2.00 o                         
   2  -2   7          5.01         13.18         1.90 o                         
   3  -2   7         74.11         62.21         2.06 o                         
   4  -2   7         38.99         40.47         2.19 o                         
   5  -2   7        327.99        305.50         3.14 o                         
   6  -2   7          0.43          0.75         2.15 o                         
   7  -2   7         41.33         45.60         2.26 o                         
   8  -2   7        112.22        116.43         2.11 o                         
 -10  -1   7         31.59         32.89         1.70 o                         
  -9  -1   7          7.25          8.14         1.40 o                         
  -8  -1   7          1.04          1.45         1.12 o                         
  -7  -1   7         32.20         26.93         1.52 o                         
  -6  -1   7          4.25          7.20         1.70 o                         
  -5  -1   7        103.91         98.84         2.56 o                         
  -4  -1   7         93.76         94.08         4.58 o                         
  -3  -1   7         19.27         30.14         3.32 o                         
  -2  -1   7        489.66        525.45         7.79 o                         
  -1  -1   7         30.54         30.72         1.22 o                         
   0  -1   7        815.15        991.26        22.37 o                         
   1  -1   7        345.81        366.69         3.16 o                         
   2  -1   7          8.61          8.90         1.46 o                         
   3  -1   7         55.39         51.08         1.98 o                         
   4  -1   7         11.74         12.86         1.96 o                         
   5  -1   7         54.00         50.16         1.52 o                         
   6  -1   7         25.55         22.38         2.06 o                         
   7  -1   7         27.68         28.36         2.15 o                         
   8  -1   7          0.68          1.70         1.43 o                         
 -10   0   7        112.77        116.35         2.19 o                         
  -9   0   7          6.08          4.39         1.11 o                         
  -8   0   7         19.10         17.35         1.24 o                         
  -7   0   7          6.89          4.97         7.49 o                         
  -6   0   7         16.33          8.71         5.80 o                         
  -5   0   7        876.17        921.59         5.15 o                         
  -4   0   7          0.48         -0.14         1.29 o                         
  -3   0   7        308.87        296.66         6.37 o                         
  -2   0   7        321.65        368.76        15.01 o                         
  -1   0   7         51.79         43.82         4.28 o                         
   0   0   7        366.03        461.19         3.50 o                         
   1   0   7          1.34          2.24         1.38 o                         
   2   0   7        331.66        320.01         3.43 o                         
   3   0   7        198.98        189.96         5.29 o                         
   4   0   7         92.05         93.08         2.64 o                         
   5   0   7         21.84         21.69         1.29 o                         
   6   0   7          3.78          2.94         1.92 o                         
   7   0   7          1.71          1.70         1.89 o                         
   8   0   7         35.01         33.91         1.51 o                         
 -10   1   7         79.18         83.47         1.96 o                         
  -9   1   7          2.25          0.76         1.11 o                         
  -8   1   7         46.66         42.32         1.37 o                         
  -7   1   7         10.82         12.63         2.32 o                         
  -6   1   7          0.96          0.31         5.73 o                         
  -5   1   7        644.12        727.07        15.12 o                         
  -4   1   7        207.85        217.88         5.36 o                         
  -3   1   7        106.92        105.26         4.99 o                         
  -2   1   7          0.34          2.83         3.43 o                         
  -1   1   7         30.26         33.31         1.53 o                         
   0   1   7          0.12          0.96         3.44 o                         
   1   1   7         28.37         29.13         1.73 o                         
   2   1   7          4.21          4.69         1.65 o                         
   3   1   7         46.02         49.02         2.21 o                         
   4   1   7         51.13         47.52         1.41 o                         
   5   1   7         40.40         32.31         1.33 o                         
   6   1   7        135.89        126.93         2.42 o                         
   7   1   7          0.02          0.41         1.66 o                         
 -10   2   7         28.54         31.23         1.81 o                         
  -9   2   7        105.34        106.82         2.09 o                         
  -8   2   7         13.57         12.50         1.52 o                         
  -7   2   7         26.46         31.59         2.47 o                         
  -6   2   7          4.99          1.94         6.11 o                         
  -5   2   7         61.44         56.40         5.56 o                         
  -4   2   7         34.09         27.90         5.02 o                         
  -3   2   7         16.85         11.33         3.48 o                         
  -2   2   7        379.90        373.72         3.28 o                         
  -1   2   7         40.41         37.20         1.79 o                         
   0   2   7         52.95         56.64         2.59 o                         
   1   2   7          3.81          1.96         4.80 o                         
   2   2   7        208.39        211.85         7.45 o                         
   3   2   7         37.15         30.81         2.19 o                         
   4   2   7         87.89         85.66         2.57 o                         
   5   2   7        257.93        241.22         2.62 o                         
   6   2   7        154.91        149.77         2.87 o                         
   7   2   7         28.32         23.04         1.70 o                         
 -10   3   7         53.59         52.76         1.89 o                         
  -9   3   7        314.29        349.03         2.94 o                         
  -8   3   7         81.86         81.54         2.72 o                         
  -7   3   7         44.52         43.15         2.30 o                         
  -6   3   7        161.10        140.79         8.08 o                         
  -5   3   7        541.79        516.81        12.53 o                         
  -4   3   7          8.83          4.49         5.29 o                         
  -3   3   7         10.10          9.51         1.76 o                         
  -2   3   7         38.72         47.00         5.83 o                         
  -1   3   7         36.23         32.41         2.86 o                         
   0   3   7         18.94         12.87         2.24 o                         
   1   3   7        494.48        518.35        13.88 o                         
   3   3   7          7.69          8.41         2.15 o                         
   4   3   7          3.24          1.77         1.44 o                         
   5   3   7         38.28         38.77         1.59 o                         
   6   3   7         37.72         34.25         2.04 o                         
 -10   4   7          6.85          7.35         1.43 o                         
  -9   4   7          9.98         12.03         1.92 o                         
  -8   4   7         58.55         60.65         2.49 o                         
  -7   4   7         16.80         14.89         1.44 o                         
  -6   4   7          2.46          1.24         1.83 o                         
  -5   4   7          0.05         -2.88         2.81 o                         
  -4   4   7          0.80          1.08         1.79 o                         
  -3   4   7        150.90        114.06         7.35 o                         
  -2   4   7         33.84         38.67         2.38 o                         
  -1   4   7         25.22         22.98         1.90 o                         
   0   4   7          0.03         -0.15         1.77 o                         
   1   4   7       2259.47       2324.21         8.79 o                         
   2   4   7        219.71        212.02         2.52 o                         
   3   4   7        177.31        172.59         4.75 o                         
   4   4   7          5.44          5.05         1.41 o                         
   5   4   7          0.50          0.67         1.31 o                         
   6   4   7         22.78         25.42         1.58 o                         
  -9   5   7         15.16         14.63         1.73 o                         
  -8   5   7          0.06         -1.24         1.85 o                         
  -7   5   7          0.90          1.70         1.89 o                         
  -6   5   7         46.80         37.12         1.57 o                         
  -5   5   7        408.30        396.70         4.26 o                         
  -4   5   7        149.37        134.10         3.41 o                         
  -3   5   7        138.97        153.00         1.76 o                         
  -2   5   7        169.74        155.36        23.44 o                         
  -1   5   7          4.37          3.82         1.12 o                         
   0   5   7        234.40        245.65         2.78 o                         
   1   5   7       2337.65       2430.97         6.97 o                         
   2   5   7         80.91         83.04         1.59 o                         
   3   5   7         95.55        101.92         1.64 o                         
   4   5   7          8.86          9.88         2.04 o                         
  -9   6   7          2.96          4.07         0.92 o                         
  -8   6   7         16.97         18.71         1.81 o                         
  -7   6   7          6.70          5.36         1.73 o                         
  -5   6   7        217.03        200.65         3.55 o                         
  -4   6   7        118.02         88.34         1.66 o                         
  -3   6   7         94.92         88.88         1.37 o                         
  -2   6   7        146.60        140.71         1.76 o                         
  -1   6   7         70.83         68.08         1.50 o                         
   0   6   7        525.22        527.49         2.79 o                         
   1   6   7        260.34        282.50         2.72 o                         
   2   6   7        114.76        112.46         2.36 o                         
   3   6   7         27.58         28.57         3.00 o                         
   4   6   7         15.11         15.99         1.51 o                         
  -8   7   7          6.36          8.29         1.00 o                         
  -7   7   7         26.30         33.62         2.34 o                         
  -6   7   7          0.00         -0.04         1.96 o                         
  -5   7   7         65.38         55.14         2.56 o                         
  -4   7   7         53.54         39.60         1.94 o                         
  -3   7   7        132.76        122.99         5.11 o                         
  -2   7   7         37.88         29.85         1.67 o                         
  -1   7   7         31.89         29.52         1.65 o                         
   0   7   7          7.78          7.11         1.45 o                         
   1   7   7         35.91         39.90         1.55 o                         
   2   7   7         32.35         35.16         2.02 o                         
   3   7   7         18.34         20.49         1.87 o                         
  -7   8   7          7.65         11.16         1.47 o                         
  -6   8   7          4.06          4.56         1.70 o                         
  -5   8   7          1.54         -0.34         1.85 o                         
  -4   8   7          3.53          1.10         1.29 o                         
  -3   8   7          1.18          2.15         1.26 o                         
  -2   8   7          7.94          6.22         1.89 o                         
  -1   8   7         11.03         12.73         1.36 o                         
   0   8   7         60.49         71.17         2.75 o                         
   1   8   7         52.93         56.27         1.96 o                         
   2   8   7          3.11          4.38         1.32 o                         
  -4   9   7          3.70          6.34         1.51 o                         
  -3   9   7          3.14          0.94         1.51 o                         
  -2   9   7         11.80         13.92         1.47 o                         
  -3 -11   8         50.71         53.78         1.85 o                         
  -2 -11   8          0.09         -0.34         1.36 o                         
  -1 -11   8          4.56          5.36         1.55 o                         
   0 -11   8          3.70          3.73         1.62 o                         
   1 -11   8         34.02         38.58         1.89 o                         
   2 -11   8         96.86        107.98         2.19 o                         
   3 -11   8          0.31          1.62         1.32 o                         
  -5 -10   8          0.70          1.40         0.91 o                         
  -4 -10   8         33.88         34.81         1.89 o                         
  -3 -10   8         97.62         97.29         1.66 o                         
  -2 -10   8          0.02         -0.39         1.27 o                         
  -1 -10   8          0.46          0.94         1.29 o                         
   0 -10   8          0.91          0.68         1.92 o                         
   1 -10   8         54.88         53.67         4.85 o                         
   2 -10   8         14.59         14.64         1.20 o                         
   3 -10   8          8.95          8.84         1.06 o                         
   4 -10   8         75.99         80.63         1.73 o                         
  -6  -9   8         13.76         13.54         1.62 o                         
  -5  -9   8          2.84          1.92         1.70 o                         
  -4  -9   8         51.32         49.69         1.74 o                         
  -3  -9   8         76.46         71.91         1.39 o                         
  -2  -9   8          9.38          9.62         1.10 o                         
  -1  -9   8          2.60          1.24         1.05 o                         
   0  -9   8          5.59          5.20         2.04 o                         
   1  -9   8         97.65         95.87         2.68 o                         
   2  -9   8         43.98         43.52         1.49 o                         
   3  -9   8          7.80          6.29         1.01 o                         
   4  -9   8         13.90         13.59         1.23 o                         
   5  -9   8         18.69         16.37         1.81 o                         
   6  -9   8          0.07          0.68         1.40 o                         
  -7  -8   8          0.28          0.49         0.98 o                         
  -6  -8   8          4.23          4.25         1.16 o                         
  -5  -8   8          1.39          1.34         1.25 o                         
  -4  -8   8          1.79          1.92         1.27 o                         
  -3  -8   8        165.51        142.67         3.21 o                         
  -2  -8   8        162.69        147.65         2.07 o                         
  -1  -8   8         19.08         19.41         1.08 o                         
   0  -8   8          2.68          2.91         0.99 o                         
   1  -8   8         22.95         22.25         1.32 o                         
   2  -8   8          8.84          8.43         0.88 o                         
   3  -8   8          0.59          0.22         1.28 o                         
   4  -8   8         45.80         45.07         1.73 o                         
   5  -8   8          4.88          5.09         1.89 o                         
   6  -8   8         20.41         22.10         1.81 o                         
  -8  -7   8        541.36        533.04         8.32 o                         
  -7  -7   8         36.14         37.92         1.48 o                         
  -6  -7   8          0.16          0.02         1.03 o                         
  -5  -7   8          1.23          2.26         1.30 o                         
  -4  -7   8         55.51         45.49         3.98 o                         
  -3  -7   8          0.34          1.27         1.67 o                         
  -2  -7   8          3.10          5.77         2.38 o                         
  -1  -7   8          3.78          2.34         1.55 o                         
   0  -7   8        153.96        150.33         3.47 o                         
   1  -7   8         48.32         46.93         3.77 o                         
   2  -7   8         57.60         63.36         2.23 o                         
   3  -7   8         42.34         39.70         1.41 o                         
   4  -7   8         24.33         23.83         1.47 o                         
   5  -7   8         20.08         19.20         2.19 o                         
   6  -7   8          1.58          1.81         1.73 o                         
   7  -7   8          0.21          0.70         1.13 o                         
  -9  -6   8          1.30          1.86         0.70 o                         
  -8  -6   8        158.13        139.04         3.58 o                         
  -7  -6   8         99.29        100.81         2.49 o                         
  -6  -6   8          6.48          6.45         1.77 o                         
  -5  -6   8         52.95         45.60         2.23 o                         
  -4  -6   8          8.64          8.34         1.70 o                         
  -3  -6   8         96.49         85.84         2.41 o                         
  -2  -6   8        344.48        339.90         3.70 o                         
  -1  -6   8          4.71          4.87         1.62 o                         
   0  -6   8        466.88        480.84         4.34 o                         
   1  -6   8          0.61          1.43         1.55 o                         
   2  -6   8        138.55        140.27         2.75 o                         
   3  -6   8        376.55        370.97         2.81 o                         
   4  -6   8        118.34        106.61         1.76 o                         
   5  -6   8         20.95         19.35         2.11 o                         
   6  -6   8         31.87         36.33         1.81 o                         
   7  -6   8          7.60          8.58         1.06 o                         
  -9  -5   8         17.15         23.12         1.62 o                         
  -8  -5   8         10.92          9.47         1.81 o                         
  -7  -5   8          5.85          6.07         1.85 o                         
  -6  -5   8          2.08          1.67         1.17 o                         
  -5  -5   8         24.38         25.04         1.89 o                         
  -4  -5   8          1.62          2.19         1.55 o                         
  -3  -5   8        340.12        328.96         3.62 o                         
  -2  -5   8         53.31         52.61         2.04 o                         
  -1  -5   8          8.53          9.96         1.55 o                         
   0  -5   8         72.21         78.60         2.11 o                         
   1  -5   8         23.47         27.56         1.61 o                         
   2  -5   8          0.43         -0.44         1.44 o                         
   3  -5   8        351.53        351.40        24.38 o                         
   4  -5   8        157.28        159.31         2.83 o                         
   5  -5   8         45.87         42.81         2.26 o                         
   6  -5   8          0.02          0.11         1.31 o                         
   7  -5   8         33.26         38.58         2.00 o                         
  -9  -4   8          0.90         -0.11         1.66 o                         
  -8  -4   8         65.66         61.59         2.30 o                         
  -7  -4   8         27.07         23.16         2.04 o                         
  -6  -4   8         91.28         84.08         4.36 o                         
  -5  -4   8        107.68        108.06         2.64 o                         
  -4  -4   8        245.14        245.97        11.03 o                         
  -3  -4   8        161.46        171.88        14.86 o                         
  -2  -4   8        473.50        503.01        16.84 o                         
  -1  -4   8        310.53        327.80        15.58 o                         
   0  -4   8         89.53         92.96         6.68 o                         
   1  -4   8         35.17         38.32         2.02 o                         
   2  -4   8         82.67         69.75         5.13 o                         
   3  -4   8        175.83        190.28        10.82 o                         
   4  -4   8       1311.06       1265.34         4.82 o                         
   5  -4   8        135.02        120.57         6.79 o                         
   6  -4   8         24.39         23.57         2.34 o                         
   7  -4   8         86.57         88.41         2.30 o                         
 -10  -3   8          0.31         -0.08         1.32 o                         
  -9  -3   8          0.03         -0.60         1.73 o                         
  -8  -3   8         34.93         35.57         2.15 o                         
  -7  -3   8         99.96         90.03         2.56 o                         
  -6  -3   8          0.14          0.45         1.62 o                         
  -5  -3   8         93.93         87.16         2.49 o                         
  -4  -3   8        195.03        199.01        17.05 o                         
  -3  -3   8        462.25        475.70         8.22 o                         
  -2  -3   8       1097.52       1182.05         5.50 o                         
  -1  -3   8         80.31         85.73         7.06 o                         
   0  -3   8        260.66        285.24         7.56 o                         
   1  -3   8         80.45         87.04         1.86 o                         
   2  -3   8        286.57        293.20        12.07 o                         
   3  -3   8        703.04        700.35         5.17 o                         
   4  -3   8        636.53        612.93         2.88 o                         
   5  -3   8          0.02          0.49         1.00 o                         
   6  -3   8         29.75         30.36         2.34 o                         
   7  -3   8         16.21         19.20         1.92 o                         
 -10  -2   8         13.65         16.03         1.55 o                         
  -9  -2   8          0.04          0.34         1.77 o                         
  -8  -2   8         40.82         43.56         2.30 o                         
  -7  -2   8        438.40        441.84         4.30 o                         
  -6  -2   8         92.24         87.20         2.53 o                         
  -5  -2   8        152.24        154.30         2.79 o                         
  -4  -2   8         16.15         16.67         1.62 o                         
  -3  -2   8         48.95         48.97         3.08 o                         
  -2  -2   8        226.77        263.84         4.50 o                         
  -1  -2   8          8.61         11.62         1.28 o                         
   0  -2   8         12.68          6.45         4.75 o                         
   1  -2   8         56.02         54.88         6.45 o                         
   2  -2   8        123.73        132.05         3.48 o                         
   3  -2   8        141.53        136.04         2.67 o                         
   4  -2   8        442.38        439.18         2.53 o                         
   5  -2   8         64.52         61.69         1.50 o                         
   6  -2   8         55.82         55.40         2.49 o                         
   7  -2   8          6.99          6.26         1.81 o                         
 -10  -1   8         32.69         39.07         1.73 o                         
  -9  -1   8         12.92         12.75         1.92 o                         
  -8  -1   8         14.84         19.73         2.07 o                         
  -7  -1   8        430.10        428.78         4.79 o                         
  -6  -1   8          1.29          0.15         1.62 o                         
  -5  -1   8        324.93        320.72        29.42 o                         
  -4  -1   8         22.42         25.42         1.75 o                         
  -3  -1   8          9.48         11.94         1.35 o                         
  -2  -1   8          4.20          1.75         2.89 o                         
  -1  -1   8        491.55        530.43         9.99 o                         
   0  -1   8        230.25        222.14         7.84 o                         
   1  -1   8        137.46        139.63         2.43 o                         
   2  -1   8         22.52         24.75         1.75 o                         
   3  -1   8        304.83        303.95         5.25 o                         
   4  -1   8        282.30        268.41         2.20 o                         
   5  -1   8         77.87         77.37         1.55 o                         
   6  -1   8          2.32          3.05         1.80 o                         
   7  -1   8          8.64         12.03         1.81 o                         
 -10   0   8         38.73         39.87         1.70 o                         
  -9   0   8          0.35         -0.15         1.81 o                         
  -8   0   8        138.08        141.48         4.19 o                         
  -7   0   8         24.60         28.40         1.57 o                         
  -6   0   8          9.05          5.45         6.81 o                         
  -5   0   8          8.83          7.80         1.55 o                         
  -4   0   8          2.69          0.61         1.33 o                         
  -3   0   8         47.91         37.58         4.53 o                         
  -2   0   8         47.70         33.73         4.33 o                         
  -1   0   8        513.80        524.96        11.09 o                         
   0   0   8        236.84        227.49         7.59 o                         
   1   0   8         20.44         19.66         2.01 o                         
   2   0   8         19.49         13.17         1.74 o                         
   3   0   8         19.23         12.02         3.18 o                         
   4   0   8        288.86        289.23         2.24 o                         
   5   0   8         35.31         35.82         1.69 o                         
   6   0   8          1.84          2.28         2.15 o                         
   7   0   8         30.87         31.42         1.77 o                         
 -10   1   8         56.61         60.72         1.81 o                         
  -9   1   8         17.74         15.87         1.40 o                         
  -8   1   8          0.94          0.72         1.12 o                         
  -7   1   8         31.88         32.60         2.48 o                         
  -6   1   8         15.80         20.86        10.92 o                         
  -5   1   8         80.68         82.80         6.15 o                         
  -4   1   8        136.70        124.83         6.52 o                         
  -3   1   8         36.47         25.33         4.27 o                         
  -2   1   8        247.85        222.10         7.68 o                         
  -1   1   8         46.62         57.04         3.12 o                         
   0   1   8         71.13         70.34         5.05 o                         
   1   1   8         39.55         33.66         4.07 o                         
   2   1   8         74.21         68.32         2.28 o                         
   3   1   8         16.58         16.00         1.27 o                         
   4   1   8         17.65         17.93         1.26 o                         
   5   1   8          4.22          3.60         1.46 o                         
   6   1   8          0.06         -0.60         1.77 o                         
   7   1   8          7.49          9.50         1.43 o                         
 -10   2   8         19.55         19.73         1.43 o                         
  -9   2   8          1.68          2.15         1.25 o                         
  -8   2   8          6.54          6.11         2.07 o                         
  -7   2   8         13.21         10.71         2.04 o                         
  -6   2   8        196.03        177.34         5.41 o                         
  -5   2   8          4.46          3.76         4.86 o                         
  -4   2   8         17.19         14.79         4.46 o                         
  -3   2   8         29.15         36.73         5.13 o                         
  -2   2   8          3.93          3.87         1.98 o                         
  -1   2   8        764.12        747.73         4.75 o                         
   0   2   8        693.44        687.25        14.01 o                         
   1   2   8        172.76        169.98         8.03 o                         
   2   2   8         94.39         89.73         9.66 o                         
   3   2   8         48.52         42.09         2.53 o                         
   4   2   8         23.72         17.61         1.32 o                         
   5   2   8         72.71         60.43         1.76 o                         
   6   2   8          0.39          0.00         1.55 o                         
 -10   3   8          0.32         -0.15         1.43 o                         
  -9   3   8          0.01          1.34         1.18 o                         
  -8   3   8         42.79         47.86         2.38 o                         
  -7   3   8         16.73         17.31         2.11 o                         
  -6   3   8         28.90         23.39         2.25 o                         
  -5   3   8          0.61          0.69         6.98 o                         
  -4   3   8        167.81        162.20        13.18 o                         
  -3   3   8        221.65        215.54        27.76 o                         
  -2   3   8        186.43        163.13         8.02 o                         
  -1   3   8        899.58        910.35        15.09 o                         
   0   3   8          1.90          0.52         2.32 o                         
   1   3   8         81.86         82.93         4.05 o                         
   2   3   8          5.18          4.43         1.53 o                         
   3   3   8         12.11         13.08         1.65 o                         
   4   3   8        272.81        268.15         3.18 o                         
   5   3   8         65.64         61.63         2.07 o                         
   6   3   8          8.52         10.64         1.40 o                         
  -9   4   8          0.09          0.07         1.06 o                         
  -8   4   8          0.57         -0.60         1.92 o                         
  -7   4   8         43.10         42.54         2.30 o                         
  -6   4   8        119.97        118.09         3.51 o                         
  -5   4   8          6.56          1.95         2.95 o                         
  -4   4   8         89.63         89.07         6.43 o                         
  -3   4   8          0.24         -2.08         3.58 o                         
  -2   4   8        260.40        264.38        36.25 o                         
  -1   4   8        150.30        152.04         2.17 o                         
   0   4   8        165.21        160.72         2.27 o                         
   1   4   8         58.15         62.91         2.75 o                         
   2   4   8          2.01          2.60         1.30 o                         
   3   4   8        245.74        250.77         3.85 o                         
   4   4   8         14.96         12.52         2.30 o                         
  -9   5   8         13.16         16.86         1.55 o                         
  -8   5   8         28.39         31.12         1.96 o                         
  -7   5   8          4.22          3.49         1.36 o                         
  -6   5   8         20.88         22.74         2.26 o                         
  -5   5   8        343.35        325.46         2.85 o                         
  -4   5   8         12.67         14.09         1.19 o                         
  -3   5   8          0.07          0.45         1.38 o                         
  -2   5   8        141.38        143.10         1.75 o                         
  -1   5   8         75.50         72.33         1.49 o                         
   0   5   8         20.02         20.19         1.26 o                         
   1   5   8         27.64         28.66         1.63 o                         
   2   5   8          7.00          7.05         1.65 o                         
   3   5   8         51.23         56.99         2.64 o                         
  -8   6   8         24.44         27.52         1.17 o                         
  -7   6   8          9.98          7.41         1.21 o                         
  -6   6   8         40.69         41.64         2.38 o                         
  -5   6   8         21.53         14.82         2.23 o                         
  -4   6   8          3.31          2.94         2.15 o                         
  -3   6   8          3.69          2.98         2.19 o                         
  -2   6   8          3.19          5.26         1.51 o                         
  -1   6   8         18.21         17.52         1.58 o                         
   0   6   8         30.81         28.07         1.62 o                         
   1   6   8          0.00          0.92         1.35 o                         
   2   6   8         82.09         83.49         4.54 o                         
   3   6   8         10.50         13.43         2.00 o                         
  -7   7   8          0.24         -1.02         1.55 o                         
  -6   7   8          4.05          4.15         1.85 o                         
  -5   7   8          2.48          2.04         2.00 o                         
  -4   7   8         26.19         26.25         2.30 o                         
  -3   7   8         32.80         31.46         2.38 o                         
  -2   7   8          4.18          3.66         2.07 o                         
  -1   7   8        100.45        110.10         2.55 o                         
   0   7   8         12.46         11.59         1.33 o                         
   1   7   8          0.06          0.09         1.15 o                         
   2   7   8         29.16         29.42         1.51 o                         
  -6   8   8          2.16          4.26         1.43 o                         
  -5   8   8         50.19         65.14         2.07 o                         
  -4   8   8         24.85         23.99         1.92 o                         
  -3   8   8          8.26          6.60         1.77 o                         
  -2   8   8          1.19          0.26         1.66 o                         
  -1   8   8         17.30         15.16         1.70 o                         
   0   8   8          6.29          5.47         1.40 o                         
  -3 -11   9          0.51          0.41         1.09 o                         
  -2 -11   9          1.85          2.49         1.36 o                         
  -1 -11   9         10.38         12.56         1.55 o                         
   0 -11   9          0.03         -1.40         1.55 o                         
   1 -11   9        156.73        165.16         2.38 o                         
   2 -11   9          5.70          5.66         1.32 o                         
  -5 -10   9         15.98         14.67         1.40 o                         
  -4 -10   9        215.58        239.02         7.11 o                         
  -3 -10   9          8.74          9.24         1.15 o                         
  -2 -10   9          4.08          7.20         1.81 o                         
  -1 -10   9          3.52          4.34         1.85 o                         
   0 -10   9          0.59          0.64         1.92 o                         
   1 -10   9         16.42         16.32         1.19 o                         
   2 -10   9          0.02         -0.84         1.03 o                         
   3 -10   9        107.44        114.89         1.47 o                         
   4 -10   9          0.67          1.02         1.28 o                         
  -6  -9   9          0.01         -0.06         0.85 o                         
  -5  -9   9          3.03          2.52         1.05 o                         
  -4  -9   9        123.92        106.27         1.76 o                         
  -3  -9   9         28.27         32.26         1.48 o                         
  -2  -9   9          9.16          9.86         1.35 o                         
  -1  -9   9          2.58          3.81         2.00 o                         
   0  -9   9          6.05          7.47         2.00 o                         
   1  -9   9         60.73         63.51         2.41 o                         
   2  -9   9         95.67         96.27         1.69 o                         
   3  -9   9         22.45         21.72         1.29 o                         
   4  -9   9         15.50         14.22         1.77 o                         
   5  -9   9         85.87         95.12         2.11 o                         
  -7  -8   9          4.44          4.92         0.96 o                         
  -6  -8   9          8.14         10.13         1.17 o                         
  -5  -8   9          0.09         -0.11         1.70 o                         
  -4  -8   9         28.69         29.80         2.11 o                         
  -3  -8   9         32.57         26.67         2.11 o                         
  -2  -8   9          5.71          4.76         1.14 o                         
  -1  -8   9         80.56         79.22         1.45 o                         
   0  -8   9        133.46        127.42         1.95 o                         
   1  -8   9        104.18         99.23         1.78 o                         
   2  -8   9         11.41         11.74         1.10 o                         
   3  -8   9         46.98         44.09         1.55 o                         
   4  -8   9          0.02          0.72         1.23 o                         
   5  -8   9          2.71          4.30         1.66 o                         
   6  -8   9         53.75         66.12         4.04 o                         
  -8  -7   9        303.65        295.78         2.77 o                         
  -7  -7   9         11.38          7.14         1.13 o                         
  -6  -7   9          1.91          2.19         1.85 o                         
  -5  -7   9          2.47          3.13         1.89 o                         
  -4  -7   9         40.00         35.49         1.49 o                         
  -3  -7   9         16.99         16.23         1.34 o                         
  -2  -7   9         41.62         36.35         1.42 o                         
  -1  -7   9          9.28          9.32         1.26 o                         
   0  -7   9         12.56         13.97         1.09 o                         
   1  -7   9         73.82         65.30         3.19 o                         
   2  -7   9        153.15        157.15         2.21 o                         
   3  -7   9        249.34        250.17         3.47 o                         
   4  -7   9          0.32          0.60         1.23 o                         
   5  -7   9          1.57         -0.41         1.89 o                         
   6  -7   9         17.96         14.66         2.04 o                         
  -8  -6   9         45.37         35.68         2.11 o                         
  -7  -6   9         99.36         97.96         2.68 o                         
  -6  -6   9          0.30          2.07         2.00 o                         
  -5  -6   9         17.00         15.25         1.37 o                         
  -4  -6   9         18.92         16.38         1.79 o                         
  -3  -6   9         86.75         92.22         2.41 o                         
  -2  -6   9        258.34        241.83         3.39 o                         
  -1  -6   9        157.14        145.17         2.72 o                         
   0  -6   9          1.03          3.02         1.58 o                         
   1  -6   9          5.75          6.19         1.58 o                         
   2  -6   9       2608.65       2636.94         6.92 o                         
   3  -6   9         91.94         96.24         1.73 o                         
   4  -6   9         14.86         14.42         2.13 o                         
   5  -6   9         33.97         32.10         2.19 o                         
   6  -6   9          0.80          2.81         1.15 o                         
  -9  -5   9          1.36          2.05         1.24 o                         
  -8  -5   9         19.70         22.59         1.81 o                         
  -7  -5   9          4.40          5.51         1.77 o                         
  -6  -5   9         12.16         10.36         1.25 o                         
  -5  -5   9        193.65        192.84         3.32 o                         
  -4  -5   9        108.49        103.27         2.56 o                         
  -3  -5   9         14.29         16.33         1.73 o                         
  -2  -5   9          3.37          5.39         1.62 o                         
  -1  -5   9          0.31          1.62         1.43 o                         
   0  -5   9         75.46         65.41         2.92 o                         
   1  -5   9        230.76        198.64        23.16 o                         
   2  -5   9       1502.39       1537.98        42.49 o                         
   3  -5   9        266.96        270.40         2.72 o                         
   4  -5   9        212.75        192.01         3.02 o                         
   5  -5   9          3.34          2.94         1.39 o                         
   6  -5   9         50.43         54.49         3.05 o                         
   7  -5   9         99.11        122.31         2.04 o                         
  -9  -4   9          4.89          7.73         1.62 o                         
  -8  -4   9          7.69          7.54         1.85 o                         
  -7  -4   9         61.61         66.91         2.34 o                         
  -6  -4   9          7.14          6.72         1.25 o                         
  -5  -4   9        301.42        303.58        27.95 o                         
  -4  -4   9         86.08         84.73         5.05 o                         
  -3  -4   9         41.86         48.39         3.24 o                         
  -2  -4   9        481.59        551.25        29.72 o                         
  -1  -4   9        213.97        207.59        21.93 o                         
   0  -4   9          1.06         -0.14         1.36 o                         
   1  -4   9        213.98        219.96         9.60 o                         
   2  -4   9        573.86        535.49        16.82 o                         
   3  -4   9         10.15          7.64         1.19 o                         
   4  -4   9          1.74          1.24         1.66 o                         
   5  -4   9         22.66         19.40         1.12 o                         
   6  -4   9         79.01         88.63         2.45 o                         
   7  -4   9          0.02         -0.15         1.55 o                         
 -10  -3   9          0.03         -0.26         1.24 o                         
  -9  -3   9         32.32         35.23         1.96 o                         
  -8  -3   9         22.27         21.80         2.04 o                         
  -7  -3   9         85.18         86.60         2.56 o                         
  -6  -3   9          9.09         10.41         1.27 o                         
  -5  -3   9          0.33         -0.69         3.28 o                         
  -4  -3   9          0.46          1.53         1.60 o                         
  -3  -3   9          3.18          2.47         1.94 o                         
  -2  -3   9       1557.19       1651.87        17.29 o                         
  -1  -3   9        170.84        189.74         5.01 o                         
   0  -3   9          1.34          3.07         1.21 o                         
   1  -3   9          8.89         10.22         5.96 o                         
   2  -3   9         12.86         12.30         6.64 o                         
   3  -3   9        134.39        133.87         2.96 o                         
   4  -3   9          6.31          6.73         0.99 o                         
   5  -3   9         79.57         75.37         2.26 o                         
   6  -3   9          0.61         -0.60         1.92 o                         
   7  -3   9         94.08        109.26         2.07 o                         
 -10  -2   9         13.64         14.78         1.47 o                         
  -9  -2   9          9.88         10.30         1.77 o                         
  -8  -2   9         44.34         42.24         2.26 o                         
  -7  -2   9        337.39        334.65         3.88 o                         
  -6  -2   9         56.61         54.26         2.45 o                         
  -5  -2   9         41.19         34.32         1.88 o                         
  -4  -2   9         13.81         13.83         1.56 o                         
  -3  -2   9          2.54          1.35         1.36 o                         
  -2  -2   9         78.11         84.53         4.18 o                         
  -1  -2   9          7.21          8.58         3.94 o                         
   0  -2   9         20.49         15.69         5.62 o                         
   1  -2   9          6.47          8.75         5.70 o                         
   2  -2   9         90.60         81.42         2.26 o                         
   3  -2   9          0.76          2.41         1.05 o                         
   4  -2   9          9.85          9.18         1.01 o                         
   5  -2   9          0.42          1.03         1.74 o                         
   6  -2   9          0.67          0.26         1.77 o                         
   7  -2   9          1.48          1.24         1.40 o                         
 -10  -1   9          6.57          8.34         1.47 o                         
  -9  -1   9          3.06          2.72         1.77 o                         
  -8  -1   9          3.76          2.38         1.96 o                         
  -7  -1   9        311.23        313.20         2.76 o                         
  -6  -1   9          2.74          3.33         1.26 o                         
  -5  -1   9         11.50          9.86         1.62 o                         
  -4  -1   9         21.85         16.93         2.17 o                         
  -3  -1   9          7.99          7.57         2.43 o                         
  -2  -1   9         44.71         37.39         4.53 o                         
  -1  -1   9        142.53        143.56         6.71 o                         
   0  -1   9         23.53         28.41         4.43 o                         
   1  -1   9          0.67          0.92         1.54 o                         
   2  -1   9        242.40        220.51         4.30 o                         
   3  -1   9        116.68        101.49         1.69 o                         
   4  -1   9        146.74        126.17         2.99 o                         
   5  -1   9         33.63         28.02         1.96 o                         
   6  -1   9         29.81         28.48         1.92 o                         
   7  -1   9          2.71          2.00         1.36 o                         
 -10   0   9          5.87          4.15         1.40 o                         
  -9   0   9          9.01          9.81         1.81 o                         
  -8   0   9         13.46         11.08         1.44 o                         
  -7   0   9          7.75          4.75         2.04 o                         
  -6   0   9        184.04        183.84        11.60 o                         
  -5   0   9          0.15         -1.12         1.45 o                         
  -4   0   9         73.62         60.09         5.98 o                         
  -3   0   9         26.64         18.74         4.47 o                         
  -2   0   9          0.12         -0.92         4.30 o                         
  -1   0   9        135.45        114.24         7.62 o                         
   0   0   9          0.23        -10.69         6.71 o                         
   1   0   9         55.14         47.43         5.17 o                         
   2   0   9         14.94         11.95         1.84 o                         
   3   0   9         41.25         28.70         1.94 o                         
   4   0   9         84.40         68.11         1.84 o                         
   5   0   9         12.24         11.09         2.15 o                         
   6   0   9          0.13         -0.08         1.66 o                         
 -10   1   9         32.51         35.26         1.55 o                         
  -9   1   9          2.01          1.71         1.24 o                         
  -8   1   9         14.49         17.17         1.48 o                         
  -7   1   9          8.41          9.32         2.07 o                         
  -6   1   9          2.80          2.21         1.82 o                         
  -5   1   9         19.35         34.56        17.92 o                         
  -4   1   9         40.61         25.42         5.32 o                         
  -3   1   9          2.35          6.20         5.03 o                         
  -2   1   9         16.10         13.53         1.69 o                         
  -1   1   9        467.21        453.26        28.14 o                         
   0   1   9        176.65        170.62         9.62 o                         
   1   1   9        278.70        240.23        12.71 o                         
   2   1   9          8.20          6.49         2.27 o                         
   3   1   9         40.89         33.72         3.13 o                         
   4   1   9        131.77        115.64         2.21 o                         
   5   1   9          4.26          3.01         1.43 o                         
   6   1   9          0.10          2.64         1.47 o                         
 -10   2   9         66.34         69.17         1.58 o                         
  -9   2   9         13.41         13.39         1.27 o                         
  -8   2   9          1.80          1.43         1.96 o                         
  -7   2   9          0.93          1.06         1.92 o                         
  -6   2   9         26.41         26.44         2.11 o                         
  -5   2   9          1.33         -4.60        10.22 o                         
  -4   2   9        277.17        218.83        14.26 o                         
  -3   2   9         19.55         20.65         2.58 o                         
  -2   2   9         35.30         33.27         3.81 o                         
  -1   2   9       1930.82       1979.97        21.93 o                         
   0   2   9         67.42         64.21         6.72 o                         
   1   2   9          5.98          4.07         1.32 o                         
   2   2   9          2.76          4.43         1.57 o                         
   3   2   9         32.23         36.22         1.85 o                         
   4   2   9          6.57          4.26         1.59 o                         
   5   2   9         47.44         47.67         1.59 o                         
  -9   3   9         11.20         11.36         1.17 o                         
  -8   3   9         51.81         49.71         2.30 o                         
  -7   3   9         92.65         81.39         2.60 o                         
  -6   3   9         11.63          8.56         1.37 o                         
  -5   3   9          5.73          5.28         3.24 o                         
  -4   3   9         56.70         52.40         1.67 o                         
  -3   3   9          0.02          0.51         4.34 o                         
  -2   3   9       1007.66        944.40        17.78 o                         
  -1   3   9       2622.20       2727.92        19.62 o                         
   0   3   9          2.54          1.80         2.14 o                         
   1   3   9        182.12        180.24         3.55 o                         
   2   3   9          5.22          4.52         1.33 o                         
   3   3   9          7.32          6.43         1.62 o                         
   4   3   9         42.24         42.68         1.61 o                         
  -9   4   9         25.27         25.01         3.56 o                         
  -8   4   9         40.77         42.88         2.04 o                         
  -7   4   9        219.90        217.28         3.17 o                         
  -5   4   9         10.44          9.49         1.43 o                         
  -4   4   9         13.42          7.03         1.41 o                         
  -3   4   9          0.12          0.35         1.36 o                         
  -2   4   9         51.60         47.30         1.69 o                         
  -1   4   9        576.76        602.10         4.75 o                         
   0   4   9          1.84          2.98         2.30 o                         
   1   4   9        114.51        123.71         2.51 o                         
   2   4   9          2.80          2.98         1.53 o                         
   3   4   9         16.66         14.78         2.38 o                         
   4   4   9         29.65         30.66         2.07 o                         
  -8   5   9          0.07          0.79         1.40 o                         
  -7   5   9         64.60         61.53         1.49 o                         
  -6   5   9         32.19         22.59         2.11 o                         
  -5   5   9         86.77         88.71         2.72 o                         
  -4   5   9         59.15         49.82         2.53 o                         
  -3   5   9         30.45         32.06         2.41 o                         
  -2   5   9          3.72          2.26         2.19 o                         
  -1   5   9         24.32         27.81         1.61 o                         
   0   5   9          1.44          1.62         2.23 o                         
   1   5   9         34.01         29.95         2.41 o                         
   2   5   9          3.15          2.23         2.15 o                         
   3   5   9         14.17         14.94         2.04 o                         
  -7   6   9          3.32          4.38         1.58 o                         
  -6   6   9         34.76         35.08         2.07 o                         
  -5   6   9         43.01         38.21         2.30 o                         
  -4   6   9         31.65         29.12         2.34 o                         
  -3   6   9         25.21         22.97         2.34 o                         
  -2   6   9         12.30         15.16         2.26 o                         
  -1   6   9         53.34         51.70         2.13 o                         
   0   6   9          8.84          7.60         1.35 o                         
   1   6   9         29.77         32.17         2.07 o                         
  -6   7   9          4.28          4.19         1.55 o                         
  -5   7   9          1.25          0.53         1.70 o                         
  -4   7   9         35.05         41.68         2.19 o                         
  -3   7   9          0.47          0.91         1.89 o                         
  -2   7   9         47.14         52.80         2.30 o                         
  -1   7   9          2.44          1.06         1.77 o                         
   0   7   9        123.05        146.87         2.45 o                         
  -3   8   9          0.52          0.53         1.40 o                         
  -2 -11  10          2.78          4.49         1.32 o                         
  -1 -11  10          0.04          0.34         1.40 o                         
   0 -11  10          0.16         -0.14         0.82 o                         
   1 -11  10         28.18         29.56         3.55 o                         
  -4 -10  10          0.44         -0.26         1.36 o                         
  -3 -10  10         29.85         35.15         1.81 o                         
  -2 -10  10         14.35         14.18         1.81 o                         
  -1 -10  10          3.14          3.36         1.77 o                         
   0 -10  10         26.42         27.20         2.60 o                         
   1 -10  10          1.06          0.86         1.03 o                         
   2 -10  10          1.34          1.46         1.04 o                         
   3 -10  10          1.55          3.05         1.21 o                         
  -6  -9  10          4.38          5.81         1.21 o                         
  -5  -9  10          6.06          4.07         1.04 o                         
  -4  -9  10         11.14          8.03         1.22 o                         
  -3  -9  10         11.84         12.48         1.92 o                         
  -2  -9  10         19.84         20.62         1.44 o                         
  -1  -9  10          0.12          0.68         1.96 o                         
   0  -9  10          0.43          0.34         1.92 o                         
   1  -9  10          6.14          6.72         1.25 o                         
   2  -9  10          0.44          0.40         0.90 o                         
   3  -9  10          3.56          4.23         1.09 o                         
   4  -9  10         54.58         53.37         1.92 o                         
  -7  -8  10          0.97          1.96         1.24 o                         
  -6  -8  10          3.53          4.26         1.55 o                         
  -5  -8  10          1.48          0.53         1.77 o                         
  -4  -8  10          4.07          6.00         1.89 o                         
  -3  -8  10          0.59          3.47         1.85 o                         
  -2  -8  10         41.23         36.66         2.23 o                         
  -1  -8  10         48.15         51.55         1.72 o                         
   0  -8  10        201.95        207.63         3.39 o                         
   1  -8  10        330.26        336.88         3.77 o                         
   2  -8  10         26.89         24.56         1.46 o                         
   3  -8  10          4.95          6.31         1.27 o                         
   4  -8  10         24.96         24.21         1.92 o                         
   5  -8  10         19.74         21.25         1.32 o                         
  -8  -7  10         15.67         15.80         1.40 o                         
  -7  -7  10          5.44          6.00         1.70 o                         
  -6  -7  10         36.25         39.87         2.19 o                         
  -5  -7  10          1.76          4.07         1.85 o                         
  -4  -7  10         15.29         15.16         2.04 o                         
  -3  -7  10         49.13         50.72         2.98 o                         
  -2  -7  10          3.16          1.75         1.15 o                         
  -1  -7  10         10.32         11.80         1.26 o                         
   0  -7  10         25.06         23.36         1.41 o                         
   1  -7  10        276.48        275.82         4.38 o                         
   2  -7  10          1.27          0.79         1.70 o                         
   3  -7  10         90.90         89.42         2.38 o                         
   4  -7  10          4.64          2.64         1.96 o                         
   5  -7  10         16.12         20.05         1.27 o                         
  -8  -6  10          5.05          7.15         1.04 o                         
  -7  -6  10         15.16         14.43         1.24 o                         
  -6  -6  10          0.75         -0.98         1.92 o                         
  -5  -6  10          0.70          0.21         1.26 o                         
  -4  -6  10        207.76        213.63         5.09 o                         
  -3  -6  10         17.50         14.66         1.58 o                         
  -2  -6  10        446.35        443.23         8.30 o                         
  -1  -6  10          3.51          3.10         1.17 o                         
   0  -6  10        160.10        153.32         2.90 o                         
   1  -6  10        494.09        489.64         4.30 o                         
   2  -6  10        765.16        781.63         3.12 o                         
   3  -6  10         84.25         82.64         2.30 o                         
   4  -6  10         69.96         68.79         2.60 o                         
   5  -6  10          0.27          0.09         1.23 o                         
   6  -6  10         32.10         35.14         1.89 o                         
  -9  -5  10         24.69         23.11         1.75 o                         
  -8  -5  10          2.86          2.38         1.12 o                         
  -7  -5  10          9.54          8.54         1.29 o                         
  -6  -5  10         25.99         24.70         2.15 o                         
  -5  -5  10         25.07         19.22         2.53 o                         
  -4  -5  10        509.48        535.94        10.03 o                         
  -3  -5  10        102.43         95.91         2.56 o                         
  -2  -5  10          1.37          1.96         1.58 o                         
  -1  -5  10          1.15          1.62         1.52 o                         
   0  -5  10         87.15         80.60         4.51 o                         
   1  -5  10        105.74        109.37         1.92 o                         
   2  -5  10       1173.52       1127.70        10.84 o                         
   3  -5  10         12.97         12.90         1.22 o                         
   4  -5  10          8.40          8.15         1.70 o                         
   5  -5  10         87.04         92.68         7.49 o                         
   6  -5  10          0.03         -0.60         1.55 o                         
  -9  -4  10        157.25        167.98         3.32 o                         
  -8  -4  10          1.78          0.75         1.62 o                         
  -7  -4  10         86.64         95.61         2.45 o                         
  -6  -4  10         15.98         14.88         1.29 o                         
  -5  -4  10        332.00        325.52         7.47 o                         
  -4  -4  10        110.30        112.58        13.31 o                         
  -3  -4  10        363.84        344.45        29.87 o                         
  -2  -4  10          9.51          9.45         3.90 o                         
  -1  -4  10         53.46         43.26         5.02 o                         
   0  -4  10        146.74        132.19         4.78 o                         
   1  -4  10          8.01         15.99         7.51 o                         
   2  -4  10         14.38         15.73         1.84 o                         
   3  -4  10         20.37         17.31         1.89 o                         
   4  -4  10         39.68         38.54         1.51 o                         
   5  -4  10         10.58         11.69         2.00 o                         
   6  -4  10         24.78         32.62         1.81 o                         
  -9  -3  10        152.53        168.70         2.56 o                         
  -8  -3  10          0.26         -0.87         1.77 o                         
  -7  -3  10         19.77         15.95         1.96 o                         
  -6  -3  10         34.09         32.74         1.43 o                         
  -5  -3  10          0.33         -0.46         1.55 o                         
  -4  -3  10         32.56         27.99         1.86 o                         
  -3  -3  10         56.78         58.29         2.09 o                         
  -2  -3  10         71.18         64.42         4.26 o                         
  -1  -3  10          7.43          5.19         5.11 o                         
   0  -3  10         56.71         56.89         5.68 o                         
   1  -3  10         99.34         97.42         8.86 o                         
   2  -3  10         40.05         33.01         1.35 o                         
   3  -3  10         36.65         31.88         1.55 o                         
   4  -3  10         24.86         24.22         1.25 o                         
   5  -3  10         50.75         46.16         2.11 o                         
   6  -3  10        122.21        136.42         2.30 o                         
 -10  -2  10          5.85          7.39         1.24 o                         
  -9  -2  10         15.91         17.65         1.77 o                         
  -8  -2  10         86.68         92.82         2.56 o                         
  -7  -2  10         26.02         24.55         2.11 o                         
  -6  -2  10         73.21         65.38         1.67 o                         
  -5  -2  10         11.03          7.79         1.65 o                         
  -4  -2  10          1.92          1.23         1.58 o                         
  -3  -2  10        455.60        431.21         4.00 o                         
  -2  -2  10         21.17         15.01         4.71 o                         
  -1  -2  10          1.02         -1.39         4.68 o                         
   0  -2  10         16.10         12.22         5.13 o                         
   1  -2  10        183.41        162.92         7.59 o                         
   2  -2  10          2.08          2.12         1.02 o                         
   3  -2  10          8.32          7.15         1.11 o                         
   4  -2  10         89.10         89.69         4.11 o                         
   5  -2  10          0.45          0.92         1.61 o                         
   6  -2  10          2.24          0.53         1.51 o                         
 -10  -1  10          0.62          0.83         1.24 o                         
  -9  -1  10          1.17          1.36         1.66 o                         
  -8  -1  10         67.59         66.49         2.41 o                         
  -7  -1  10         50.08         44.77         2.26 o                         
  -5  -1  10         11.19          7.37         2.35 o                         
  -4  -1  10          1.22          0.19         1.44 o                         
  -3  -1  10        230.06        212.56         8.31 o                         
  -2  -1  10        105.64         95.46         5.94 o                         
  -1  -1  10         16.18         21.48         4.89 o                         
   0  -1  10         30.77         23.31         5.25 o                         
   1  -1  10         32.34         25.91         5.07 o                         
   2  -1  10         98.19         90.62         1.41 o                         
   3  -1  10          4.15          3.13         1.08 o                         
   4  -1  10          0.00         -0.34         2.30 o                         
   5  -1  10          0.03          0.48         1.52 o                         
   6  -1  10         30.40         32.62         1.62 o                         
 -10   0  10         42.06         45.90         1.55 o                         
  -9   0  10          8.44          9.20         1.70 o                         
  -8   0  10          4.42          4.83         1.89 o                         
  -7   0  10          2.59         -0.26         1.96 o                         
  -6   0  10          5.89          8.11         1.96 o                         
  -5   0  10         10.86          5.26         2.21 o                         
  -4   0  10          5.47          4.71         5.75 o                         
  -3   0  10        420.04        385.40        10.75 o                         
  -2   0  10         88.36         71.68         6.98 o                         
  -1   0  10         12.41         14.65         5.29 o                         
   0   0  10         50.26         43.87         4.90 o                         
   1   0  10        187.78        202.04         8.88 o                         
   2   0  10         56.92         44.06         1.65 o                         
   3   0  10        253.87        222.19         4.28 o                         
   4   0  10          3.93          3.36         2.30 o                         
   5   0  10         12.12         17.88         3.17 o                         
  -9   1  10          7.92          8.22         1.66 o                         
  -8   1  10          0.19          0.06         1.35 o                         
  -7   1  10         40.92         37.60         2.30 o                         
  -6   1  10         40.12         36.21         2.26 o                         
  -5   1  10         28.95         24.45         1.69 o                         
  -4   1  10        230.39        193.37        12.97 o                         
  -3   1  10        600.49        568.94        12.78 o                         
  -2   1  10          0.10          0.90         5.99 o                         
  -1   1  10         48.70         42.63         5.15 o                         
   0   1  10          1.59          3.11         1.58 o                         
   1   1  10         61.80         55.43         1.64 o                         
   2   1  10        154.02        130.70         4.38 o                         
   3   1  10        167.25        139.46         2.31 o                         
   4   1  10         35.17         40.81         2.45 o                         
   5   1  10         19.68         17.09         3.13 o                         
  -9   2  10          0.20          0.08         1.51 o                         
  -8   2  10         34.88         37.34         2.15 o                         
  -7   2  10         11.28          9.24         1.96 o                         
  -6   2  10          9.12          8.11         1.92 o                         
  -5   2  10          0.00          0.29         1.49 o                         
  -4   2  10        238.05        248.79         3.11 o                         
  -3   2  10        919.50        954.64        81.84 o                         
  -2   2  10        141.18        135.55         1.77 o                         
  -1   2  10         50.08         52.07         1.58 o                         
   0   2  10         26.43         24.36         1.45 o                         
   1   2  10        116.87        107.75         3.02 o                         
   2   2  10        175.30        159.92         3.11 o                         
   3   2  10          0.05          0.43         1.57 o                         
   4   2  10         39.03         38.58         2.15 o                         
  -9   3  10          8.86         13.05         1.43 o                         
  -8   3  10         24.13         24.67         1.89 o                         
  -7   3  10        246.28        261.07         3.39 o                         
  -5   3  10          0.00         -0.64         1.51 o                         
  -4   3  10          1.49          0.04         1.89 o                         
  -3   3  10          3.75          5.35         3.45 o                         
  -2   3  10         36.12         39.06         1.69 o                         
  -1   3  10        290.90        307.80         4.07 o                         
   0   3  10        240.78        243.76         3.85 o                         
   1   3  10        119.61        128.44         4.43 o                         
   2   3  10          2.03          1.96         1.57 o                         
   3   3  10          0.03          0.49         1.39 o                         
   4   3  10         37.43         35.11         2.04 o                         
  -8   4  10          2.68          2.19         1.43 o                         
  -5   4  10          9.73          7.42         1.58 o                         
  -4   4  10         99.22        105.00         2.75 o                         
  -3   4  10          1.25          0.72         2.11 o                         
  -2   4  10          8.20          6.19         2.19 o                         
  -1   4  10          5.07          7.84         2.30 o                         
   0   4  10          4.76          4.11         2.19 o                         
   1   4  10          1.42          1.55         1.49 o                         
   2   4  10         36.20         34.42         1.55 o                         
   3   4  10          1.50          0.94         1.89 o                         
  -6   5  10         31.85         29.31         1.96 o                         
  -5   5  10         23.55         25.84         1.59 o                         
  -4   5  10         28.94         34.25         2.26 o                         
  -3   5  10         16.83         14.22         2.26 o                         
  -2   5  10          1.44          0.38         2.15 o                         
  -1   5  10        112.46        126.20         3.05 o                         
   0   5  10          8.48          8.24         1.43 o                         
  -6   6  10         25.01         26.36         1.70 o                         
  -5   6  10          8.25          6.50         1.38 o                         
  -4   6  10          0.69          0.75         1.85 o                         
  -3   6  10          1.61          1.66         1.92 o                         
  -2   6  10         19.98         21.05         2.11 o                         
  -1   6  10          1.79          4.38         1.92 o                         
   0   6  10          0.01          0.79         1.70 o                         
  -5   7  10          1.71          1.32         1.40 o                         
  -4   7  10          3.23          4.22         1.15 o                         
  -3   7  10         27.38         37.15         1.85 o                         
  -2   7  10          8.44          6.71         1.58 o                         
  -1   7  10          4.13          5.62         1.47 o                         
  -4 -10  11          2.38          2.68         1.24 o                         
  -3 -10  11          0.05          1.09         1.43 o                         
  -2 -10  11          8.20          8.60         1.62 o                         
  -1 -10  11          0.03          0.11         1.58 o                         
   0 -10  11         27.00         26.78         1.38 o                         
   1 -10  11          2.47          3.36         0.91 o                         
   2 -10  11          0.11          0.30         1.09 o                         
  -5  -9  11          5.88          5.34         0.99 o                         
  -4  -9  11          8.16         10.33         1.16 o                         
  -3  -9  11          0.68          1.66         1.19 o                         
  -2  -9  11         38.09         34.81         2.15 o                         
  -1  -9  11         25.34         20.63         2.04 o                         
   0  -9  11         36.30         38.02         2.04 o                         
   1  -9  11         79.96         83.30         1.60 o                         
   2  -9  11          1.48          2.15         1.01 o                         
   3  -9  11          8.33          6.91         1.55 o                         
  -6  -8  11         25.05         33.34         1.70 o                         
  -5  -8  11          1.16          0.38         1.66 o                         
  -4  -8  11          2.66          2.72         1.85 o                         
  -3  -8  11          1.87          1.55         1.85 o                         
  -2  -8  11         64.86         70.72         1.77 o                         
  -1  -8  11          0.98         -0.11         1.92 o                         
   0  -8  11       1224.99       1241.69         6.30 o                         
   1  -8  11         81.93         80.33         2.30 o                         
   2  -8  11         22.10         21.71         1.33 o                         
   3  -8  11         17.26         18.80         1.20 o                         
   4  -8  11         21.33         24.10         1.66 o                         
  -7  -7  11          3.97          4.00         1.43 o                         
  -6  -7  11          1.31          2.26         1.73 o                         
  -5  -7  11          1.38          0.79         1.81 o                         
  -4  -7  11          0.91         -0.57         1.89 o                         
  -3  -7  11         72.21         75.92         2.49 o                         
  -2  -7  11          2.92          1.96         1.81 o                         
  -1  -7  11        251.77        256.55        15.37 o                         
   0  -7  11       1287.65       1284.04         6.64 o                         
   1  -7  11         73.93         76.15         2.26 o                         
   2  -7  11         62.98         58.55         2.09 o                         
   3  -7  11         11.28         12.56         1.24 o                         
   4  -7  11          0.01          0.13         1.17 o                         
   5  -7  11         84.20         95.05         4.30 o                         
  -8  -6  11          0.50          0.19         1.36 o                         
  -7  -6  11          6.82          4.98         1.77 o                         
  -6  -6  11          4.64          4.26         1.85 o                         
  -5  -6  11         57.76         50.39         2.41 o                         
  -4  -6  11        423.83        420.52        20.31 o                         
  -3  -6  11          2.11          3.73         1.23 o                         
  -2  -6  11          0.02          0.45         1.17 o                         
  -1  -6  11         51.27         48.30         1.54 o                         
   0  -6  11        398.14        389.93         2.88 o                         
   1  -6  11          4.27          2.78         1.14 o                         
   2  -6  11          6.69          6.84         1.17 o                         
   3  -6  11         35.07         31.10         1.26 o                         
   4  -6  11         50.86         51.46         3.32 o                         
   5  -6  11         23.27         25.83         1.17 o                         
  -8  -5  11          3.76          4.83         1.02 o                         
  -7  -5  11          0.91          2.53         1.70 o                         
  -6  -5  11         21.92         21.08         2.07 o                         
  -5  -5  11         16.01         13.80         2.04 o                         
  -4  -5  11         47.87         42.11         1.59 o                         
  -3  -5  11         50.15         49.00         1.52 o                         
  -2  -5  11          0.08          0.51         1.15 o                         
  -1  -5  11         11.72         12.26         1.91 o                         
   0  -5  11          7.53          9.87         1.19 o                         
   1  -5  11         39.14         34.48         1.41 o                         
   2  -5  11         21.62         17.76         1.26 o                         
   3  -5  11          1.37          1.51         1.66 o                         
   4  -5  11          0.12          0.65         0.96 o                         
   5  -5  11         44.36         57.39         5.62 o                         
  -9  -4  11         44.99         44.36         1.30 o                         
  -8  -4  11          9.98          9.17         1.16 o                         
  -7  -4  11         55.05         60.36         1.55 o                         
  -6  -4  11          1.85          1.73         1.81 o                         
  -5  -4  11         13.15         12.91         1.45 o                         
  -4  -4  11        392.55        392.10        16.88 o                         
  -3  -4  11        141.73        128.37         3.60 o                         
  -2  -4  11          5.55          4.28         1.10 o                         
  -1  -4  11          4.59          3.44         1.07 o                         
   0  -4  11         60.61         47.76         6.19 o                         
   1  -4  11          4.00          2.19         1.73 o                         
   2  -4  11         15.72         13.13         1.89 o                         
   3  -4  11          0.00         -0.26         1.73 o                         
   4  -4  11         49.38         40.99         3.34 o                         
   5  -4  11         35.22         44.17         1.85 o                         
  -9  -3  11        161.06        170.48        10.77 o                         
  -8  -3  11          5.71          5.02         1.16 o                         
  -7  -3  11         24.98         23.22         1.36 o                         
  -6  -3  11          5.39          3.24         1.73 o                         
  -5  -3  11         89.90         88.33         2.00 o                         
  -4  -3  11          0.02         -2.45         5.92 o                         
  -3  -3  11          6.45          6.58         1.15 o                         
  -2  -3  11         13.89         10.82         7.43 o                         
  -1  -3  11          0.41          2.02         1.53 o                         
   0  -3  11          3.75          1.75         1.11 o                         
   1  -3  11          0.36          0.27         1.17 o                         
   2  -3  11        231.64        213.80         2.89 o                         
   3  -3  11          1.05          0.59         1.37 o                         
   4  -3  11          0.88          0.91         1.48 o                         
   5  -3  11        114.62        122.16         2.19 o                         
  -9  -2  11          2.79          3.88         1.51 o                         
  -8  -2  11         42.85         48.43         2.07 o                         
  -7  -2  11          0.03         -0.41         1.81 o                         
  -6  -2  11          1.58          1.05         1.49 o                         
  -5  -2  11         17.47         13.62         2.72 o                         
  -4  -2  11         21.43         18.37         1.25 o                         
  -3  -2  11         33.52         29.07         2.94 o                         
  -2  -2  11         31.62         15.93         5.78 o                         
  -1  -2  11         82.52         52.95         8.17 o                         
   0  -2  11          3.58          1.75         1.52 o                         
   1  -2  11        300.23        276.30         2.70 o                         
   2  -2  11        208.39        173.48         2.74 o                         
   3  -2  11        131.47        126.93         2.05 o                         
   4  -2  11          3.28          1.32         2.30 o                         
  -9  -1  11         24.00         25.50         1.70 o                         
  -8  -1  11          4.00          3.77         1.77 o                         
  -7  -1  11          2.12          3.17         1.81 o                         
  -5  -1  11         46.17         41.56         2.79 o                         
  -4  -1  11         23.12         21.74         2.63 o                         
  -3  -1  11        164.36        152.96        11.64 o                         
  -2  -1  11         34.64         33.72         4.44 o                         
  -1  -1  11        171.18        163.88         4.30 o                         
   0  -1  11         16.01         18.27         1.63 o                         
   1  -1  11         85.41         76.66         1.65 o                         
   2  -1  11        171.71        144.60         2.14 o                         
   3  -1  11         57.52         56.58         2.53 o                         
   4  -1  11          8.19          6.30         2.15 o                         
  -9   0  11          4.43          5.32         1.55 o                         
  -8   0  11          0.00          0.46         1.09 o                         
  -6   0  11          6.23          4.34         1.62 o                         
  -5   0  11          0.27          1.08         1.37 o                         
  -4   0  11          1.61          1.41         2.02 o                         
  -3   0  11       1184.75       1066.46        16.97 o                         
  -2   0  11         53.29         54.89         7.14 o                         
  -1   0  11         98.90        100.46         8.08 o                         
   0   0  11        134.01        124.95         2.68 o                         
   1   0  11         16.01         17.43         1.16 o                         
   2   0  11          0.66          0.26         1.39 o                         
   3   0  11         19.08         18.37         2.38 o                         
   4   0  11          2.38          4.15         2.04 o                         
  -9   1  11        148.65        175.83         2.45 o                         
  -8   1  11         15.20         14.94         1.89 o                         
  -6   1  11        161.14        149.92         2.60 o                         
  -5   1  11          9.02          8.76         1.14 o                         
  -4   1  11        274.78        263.12         2.58 o                         
  -3   1  11       1763.25       1823.00         7.62 o                         
  -2   1  11        297.57        298.49        25.04 o                         
  -1   1  11        275.81        280.72         3.47 o                         
   0   1  11          0.01          0.01         1.35 o                         
   1   1  11          3.70          2.87         2.30 o                         
   2   1  11         56.47         51.78         2.72 o                         
   3   1  11        108.55        105.83         2.83 o                         
   4   1  11          9.78         14.48         2.00 o                         
  -9   2  11         41.54         39.68         1.62 o                         
  -8   2  11         54.20         58.50         2.11 o                         
  -6   2  11         11.55         10.86         2.49 o                         
  -5   2  11          8.41          7.51         2.64 o                         
  -4   2  11        311.66        317.80         9.69 o                         
  -2   2  11         27.65         27.61         1.85 o                         
  -1   2  11         31.09         31.09         1.50 o                         
   0   2  11         33.68         31.19         2.53 o                         
   1   2  11          0.40          1.81         2.23 o                         
   2   2  11          4.47          6.07         2.19 o                         
   3   2  11          4.15          3.70         1.89 o                         
   4   2  11          7.17          5.09         2.04 o                         
  -8   3  11          0.04         -0.87         1.47 o                         
  -6   3  11          0.18          1.28         2.41 o                         
  -5   3  11         23.50         22.89         2.68 o                         
  -4   3  11          8.32          7.35         2.64 o                         
  -3   3  11          3.72          6.56         2.04 o                         
  -2   3  11         37.65         36.55         2.41 o                         
  -1   3  11         16.05         15.65         2.26 o                         
   0   3  11          0.59          0.11         2.11 o                         
   1   3  11          0.54         -0.08         2.07 o                         
   2   3  11         41.02         40.96         2.19 o                         
   3   3  11         10.84          8.41         1.58 o                         
  -8   4  11         42.39         34.70         1.55 o                         
  -6   4  11         20.00         19.65         2.30 o                         
  -5   4  11          0.62          0.38         2.41 o                         
  -4   4  11        103.00        118.15         3.05 o                         
  -3   4  11         14.34         11.36         2.32 o                         
  -2   4  11         56.17         61.10         2.60 o                         
  -1   4  11         15.40         14.29         2.19 o                         
   0   4  11          0.01          0.04         1.41 o                         
   1   4  11         62.96         72.23         2.23 o                         
   2   4  11         18.24         17.35         1.51 o                         
  -5   5  11         12.36         15.29         1.38 o                         
  -4   5  11         17.49         21.69         3.19 o                         
  -3   5  11         12.77         10.03         1.96 o                         
  -2   5  11          0.14          2.26         1.89 o                         
  -1   5  11         43.34         52.15         1.54 o                         
   0   5  11          2.54          2.87         1.55 o                         
  -5   6  11          2.62          4.78         1.09 o                         
  -4   6  11          8.70          9.99         1.58 o                         
  -3   6  11          0.00          0.68         1.55 o                         
  -2   6  11        100.18        135.97         2.41 o                         
  -1   6  11         89.37        112.73         2.23 o                         
  -3 -10  12          7.39          7.30         1.19 o                         
  -2 -10  12          9.64          8.39         0.87 o                         
  -1 -10  12         88.55         94.75         3.41 o                         
   0 -10  12          5.37          4.48         0.91 o                         
  -5  -9  12          0.01          0.00         0.82 o                         
  -4  -9  12         20.56         18.59         1.45 o                         
  -3  -9  12          2.31          3.02         1.66 o                         
  -2  -9  12         16.48         16.10         1.81 o                         
  -1  -9  12         83.04         88.12         3.43 o                         
   0  -9  12         28.65         32.45         1.19 o                         
   1  -9  12          0.62          0.64         1.32 o                         
   2  -9  12         11.32         12.68         0.92 o                         
  -6  -8  12        101.84        108.66         5.24 o                         
  -5  -8  12         34.23         36.17         1.85 o                         
  -4  -8  12          0.79          1.06         1.55 o                         
  -3  -8  12         28.81         28.77         1.45 o                         
  -2  -8  12          1.39          2.04         1.89 o                         
  -1  -8  12        227.32        243.59         2.25 o                         
   0  -8  12        242.98        258.35         3.02 o                         
   1  -8  12         31.88         31.84         1.20 o                         
   2  -8  12         17.18         17.15         1.36 o                         
   3  -8  12          0.63          0.68         1.40 o                         
  -7  -7  12          0.81          0.04         1.24 o                         
  -6  -7  12        114.94        121.41         2.38 o                         
  -5  -7  12          7.38          7.24         1.73 o                         
  -4  -7  12         16.14         13.58         1.81 o                         
  -3  -7  12         18.16         21.08         1.96 o                         
  -2  -7  12          3.01          3.28         1.77 o                         
  -1  -7  12         85.04         84.55         3.83 o                         
   0  -7  12        408.58        436.45         4.04 o                         
   1  -7  12          5.59          6.32         1.15 o                         
   2  -7  12         69.19         66.13         1.37 o                         
   3  -7  12          6.31          7.39         1.66 o                         
   4  -7  12          0.78          1.06         1.36 o                         
  -7  -6  12         11.18         11.69         1.28 o                         
  -6  -6  12         95.27         93.88         2.45 o                         
  -5  -6  12         22.87         24.52         2.00 o                         
  -4  -6  12          1.26          0.41         1.70 o                         
  -3  -6  12         35.91         34.85         2.07 o                         
  -2  -6  12         96.90         93.08         2.56 o                         
  -1  -6  12         91.81        100.70         2.56 o                         
   0  -6  12        130.67        131.03         2.72 o                         
   1  -6  12         13.09         11.94         1.24 o                         
   2  -6  12          0.14         -0.90         1.02 o                         
   3  -6  12          0.52         -0.49         1.43 o                         
   4  -6  12          6.99          5.47         1.51 o                         
  -8  -5  12          1.72          1.63         0.84 o                         
  -7  -5  12          1.21          0.26         1.47 o                         
  -6  -5  12         47.16         43.79         2.07 o                         
  -5  -5  12         83.69         82.92         1.66 o                         
  -4  -5  12         65.97         64.33         1.58 o                         
  -3  -5  12         16.99         14.84         1.24 o                         
  -2  -5  12          5.08          4.58         1.15 o                         
  -1  -5  12        189.83        172.42        12.82 o                         
   0  -5  12         48.50         55.63         2.19 o                         
   1  -5  12         51.23         54.20         2.19 o                         
   2  -5  12         28.14         29.12         1.96 o                         
   3  -5  12          0.02          0.87         1.55 o                         
   4  -5  12          1.75          1.99         1.00 o                         
  -8  -4  12          4.02          5.09         1.04 o                         
  -7  -4  12         18.54         17.95         1.70 o                         
  -6  -4  12         27.87         27.87         1.89 o                         
  -5  -4  12        238.86        223.69         3.13 o                         
  -4  -4  12         12.82         11.77         1.32 o                         
  -3  -4  12         30.28         28.00         2.36 o                         
  -2  -4  12         77.60         69.94         1.56 o                         
  -1  -4  12         13.26         14.18         1.24 o                         
   0  -4  12        138.04        132.50         2.68 o                         
   1  -4  12         42.73         39.60         2.15 o                         
   2  -4  12         11.77         11.28         1.85 o                         
   3  -4  12          2.47          3.47         1.66 o                         
   4  -4  12         42.51         43.03         1.77 o                         
  -8  -3  12          0.17          0.26         1.43 o                         
  -7  -3  12         25.45         27.23         1.73 o                         
  -5  -3  12          7.17          7.57         1.48 o                         
  -4  -3  12          8.52          8.13         1.11 o                         
  -3  -3  12          0.82          0.64         1.66 o                         
  -2  -3  12          5.59          5.09         1.19 o                         
  -1  -3  12         29.57         29.87         1.36 o                         
   0  -3  12          3.98          6.23         1.23 o                         
   1  -3  12          0.01          0.43         1.24 o                         
   2  -3  12         10.99          8.71         1.89 o                         
   3  -3  12          8.36          7.44         1.34 o                         
  -9  -2  12          7.29          8.23         0.89 o                         
  -8  -2  12          7.37          7.95         1.08 o                         
  -7  -2  12          7.42          6.41         1.66 o                         
  -6  -2  12         36.26         36.78         2.41 o                         
  -5  -2  12        111.46        111.48         2.06 o                         
  -4  -2  12         13.00         14.08         1.50 o                         
  -3  -2  12         10.98          9.92         1.81 o                         
  -2  -2  12          5.68          4.64         1.70 o                         
  -1  -2  12         59.25         52.63         2.28 o                         
   0  -2  12         20.70         13.90         1.31 o                         
   1  -2  12        283.19        267.29         3.09 o                         
   2  -2  12         14.36         15.05         1.46 o                         
   3  -2  12         18.93         21.09         1.41 o                         
   4  -2  12         39.71         42.47         3.13 o                         
  -9  -1  12          2.49          3.79         0.82 o                         
  -8  -1  12          1.31          1.40         1.04 o                         
  -7  -1  12          7.36          6.10         1.20 o                         
  -6  -1  12        139.53        149.07         1.68 o                         
  -5  -1  12        362.68        380.04         2.94 o                         
  -4  -1  12          4.11          4.41         1.48 o                         
  -3  -1  12         68.40         60.95         2.23 o                         
  -2  -1  12         48.72         43.71         2.11 o                         
  -1  -1  12          1.98          1.36         1.77 o                         
   0  -1  12        229.31        208.04         2.29 o                         
   1  -1  12        297.04        271.92         2.05 o                         
   2  -1  12         56.41         63.16         3.49 o                         
   3  -1  12          3.41          1.36         2.00 o                         
   4  -1  12         15.73         16.86         2.64 o                         
  -9   0  12          2.38          3.32         1.28 o                         
  -8   0  12          1.18          1.46         0.97 o                         
  -7   0  12         38.17         35.98         1.33 o                         
  -6   0  12        155.44        162.71         2.13 o                         
  -5   0  12        296.83        305.65         2.75 o                         
  -4   0  12        117.48        117.30         2.05 o                         
  -3   0  12         46.98         46.35         2.11 o                         
  -2   0  12         76.99         78.60         2.38 o                         
  -1   0  12        128.37        124.84         2.64 o                         
   0   0  12        114.06        105.53         2.60 o                         
   1   0  12         43.34         36.81         1.54 o                         
   2   0  12         30.43         32.21         2.41 o                         
   3   0  12         15.70         12.03         2.04 o                         
   4   0  12          1.85          4.45         2.38 o                         
  -8   1  12          2.92          4.22         1.51 o                         
  -6   1  12         11.72         10.43         1.32 o                         
  -5   1  12         70.80         71.96         1.75 o                         
  -4   1  12        125.90        127.36         2.02 o                         
  -3   1  12        121.09        128.01         2.60 o                         
  -2   1  12         13.93         12.94         1.81 o                         
  -1   1  12         90.53         94.21         2.45 o                         
   0   1  12         95.13        100.06         2.45 o                         
   1   1  12          5.82          6.94         2.30 o                         
   2   1  12          1.69          2.23         2.04 o                         
   3   1  12          1.74          0.79         1.77 o                         
  -8   2  12          1.79          2.98         1.43 o                         
  -6   2  12          0.02          1.06         2.34 o                         
  -5   2  12          0.38          1.89         2.53 o                         
  -4   2  12          4.89          2.64         2.56 o                         
  -2   2  12        189.45        201.03         2.90 o                         
  -1   2  12          0.27         -0.57         1.23 o                         
   0   2  12          2.93          0.60         2.30 o                         
   1   2  12          4.61          2.15         2.11 o                         
   2   2  12         68.20         78.26         2.34 o                         
   3   2  12          9.79          9.05         1.51 o                         
  -6   3  12         22.91         31.27         2.30 o                         
  -5   3  12         60.35         70.64         2.79 o                         
  -4   3  12         14.93         16.41         2.49 o                         
  -2   3  12         13.82         13.43         2.00 o                         
  -1   3  12         11.60         10.82         2.00 o                         
   0   3  12          2.09          0.83         2.00 o                         
   1   3  12          5.37          7.13         1.85 o                         
   2   3  12          2.04          3.73         1.43 o                         
  -5   4  12          6.55          8.71         2.19 o                         
  -4   4  12          7.26          6.15         1.31 o                         
  -3   4  12        138.82        158.52         2.68 o                         
  -2   4  12          7.77          8.07         1.89 o                         
  -1   4  12          0.21         -0.70         1.25 o                         
   0   4  12          5.55          8.79         1.66 o                         
   1   4  12          9.40         11.31         1.36 o                         
  -5   5  12          1.85          1.55         1.73 o                         
  -4   5  12          0.44          2.00         1.40 o                         
  -3   5  12          4.57          8.00         1.55 o                         
  -2   5  12          0.06          0.15         1.05 o                         
  -3  -9  13         57.68         68.63         1.22 o                         
  -2  -9  13        645.23        720.53         2.85 o                         
  -1  -9  13         90.84        101.91         1.31 o                         
   0  -9  13         76.61         78.94         1.73 o                         
   1  -9  13          9.55          9.81         1.09 o                         
  -5  -8  13         10.76         11.81         1.00 o                         
  -4  -8  13          1.16          1.12         1.04 o                         
  -3  -8  13         74.08         73.06         2.15 o                         
  -2  -8  13        170.03        180.45         1.87 o                         
  -1  -8  13         10.97         10.90         1.62 o                         
   0  -8  13          0.51          0.54         0.96 o                         
   1  -8  13          1.52          1.00         0.72 o                         
   2  -8  13         20.52         16.26         1.47 o                         
  -6  -7  13        166.83        179.60         2.34 o                         
  -5  -7  13          5.13          3.36         1.43 o                         
  -4  -7  13         16.18         13.31         1.66 o                         
  -3  -7  13         30.30         28.55         1.85 o                         
  -2  -7  13          6.24          4.75         1.21 o                         
  -1  -7  13         36.57         36.96         1.92 o                         
   0  -7  13         51.68         52.93         1.35 o                         
   1  -7  13          5.06          2.55         0.96 o                         
   2  -7  13          0.03          0.32         0.70 o                         
   3  -7  13         68.55         75.21         1.92 o                         
  -7  -6  13          2.33          0.23         1.09 o                         
  -6  -6  13         33.35         32.17         1.66 o                         
  -5  -6  13          7.11          6.45         1.55 o                         
  -4  -6  13          0.79         -0.49         1.51 o                         
  -3  -6  13         77.94         75.73         2.23 o                         
  -2  -6  13         12.84         14.90         1.92 o                         
  -1  -6  13          3.60          4.30         1.81 o                         
   0  -6  13          1.96          1.86         1.04 o                         
   1  -6  13         40.26         41.60         1.89 o                         
   2  -6  13         14.88         16.90         1.55 o                         
   3  -6  13          0.03          0.03         0.93 o                         
  -7  -5  13          0.99          0.61         0.87 o                         
  -6  -5  13         18.87         19.69         1.12 o                         
  -5  -5  13          5.97          5.61         1.05 o                         
  -4  -5  13         78.59         75.47         2.11 o                         
  -3  -5  13          6.98          6.60         1.55 o                         
  -2  -5  13         42.10         39.56         2.07 o                         
  -1  -5  13         38.80         38.96         2.04 o                         
   0  -5  13         67.02         65.85         2.30 o                         
   1  -5  13         34.53         34.36         1.96 o                         
   2  -5  13         21.62         21.95         1.73 o                         
   3  -5  13         16.14         15.73         1.47 o                         
  -8  -4  13         18.13         17.99         1.28 o                         
  -7  -4  13          1.69          1.55         1.40 o                         
  -6  -4  13         11.79          9.58         1.62 o                         
  -5  -4  13          7.61          4.98         1.66 o                         
  -4  -4  13         15.90         14.45         1.77 o                         
  -3  -4  13          0.70          1.28         1.15 o                         
  -2  -4  13         60.53         54.65         1.49 o                         
  -1  -4  13         36.74         33.72         1.36 o                         
   0  -4  13        244.17        237.45         7.56 o                         
   1  -4  13          9.46         11.16         1.77 o                         
   2  -4  13          1.71          1.36         1.66 o                         
   3  -4  13         74.80         89.12         2.07 o                         
  -8  -3  13          2.07          0.91         0.84 o                         
  -7  -3  13         59.71         64.76         2.00 o                         
  -6  -3  13          9.16          9.47         1.77 o                         
  -5  -3  13         71.35         72.59         1.82 o                         
  -4  -3  13         19.65         21.37         1.53 o                         
  -3  -3  13        115.15        114.72         3.07 o                         
  -2  -3  13         19.94         16.40         1.26 o                         
  -1  -3  13        151.83        161.32         4.71 o                         
   0  -3  13        141.45        133.72         2.13 o                         
   1  -3  13         30.61         28.91         1.83 o                         
   2  -3  13          3.14          1.96         1.66 o                         
   3  -3  13         62.06         79.17         2.00 o                         
  -8  -2  13         27.16         25.65         1.26 o                         
  -7  -2  13          0.55          1.92         1.51 o                         
  -6  -2  13          3.71          3.22         1.43 o                         
  -5  -2  13        622.64        672.66         4.96 o                         
  -4  -2  13        138.19        140.06         2.58 o                         
  -3  -2  13         25.49         25.91         1.96 o                         
  -2  -2  13          3.65          5.28         1.77 o                         
  -1  -2  13         45.15         40.75         1.44 o                         
   0  -2  13         40.88         35.43         1.40 o                         
   1  -2  13         35.90         36.63         3.21 o                         
   2  -2  13          7.19          7.14         1.21 o                         
   3  -2  13        122.77        119.71         2.60 o                         
  -8  -1  13         32.61         38.41         1.08 o                         
  -7  -1  13          0.13          1.16         1.01 o                         
  -6  -1  13         73.82         77.08         1.78 o                         
  -5  -1  13       1114.48       1188.74         4.59 o                         
  -4  -1  13         57.04         59.19         1.84 o                         
  -3  -1  13        111.90        116.77         2.64 o                         
  -2  -1  13         14.76         12.26         1.89 o                         
  -1  -1  13          0.02          0.00         1.73 o                         
   0  -1  13         47.58         44.02         1.53 o                         
   1  -1  13         22.25         17.15         1.32 o                         
   2  -1  13          0.00         -0.11         1.85 o                         
   3  -1  13         22.85         21.08         1.92 o                         
  -8   0  13          0.02          0.91         1.28 o                         
  -7   0  13         22.31         25.04         1.10 o                         
  -6   0  13         92.97        106.44         2.17 o                         
  -5   0  13        238.97        269.48         2.50 o                         
  -4   0  13        110.75        113.18         1.96 o                         
  -3   0  13         61.71         62.01         2.19 o                         
  -2   0  13        101.04        105.79         2.49 o                         
  -1   0  13         50.09         54.73         2.15 o                         
   0   0  13          0.34          0.99         1.34 o                         
   1   0  13          0.82          0.38         2.04 o                         
   2   0  13         17.42         19.99         1.96 o                         
   3   0  13          9.09          8.07         1.70 o                         
  -7   1  13          5.70          5.92         1.47 o                         
  -6   1  13         15.24         15.88         2.30 o                         
  -5   1  13         11.05         10.95         1.36 o                         
  -4   1  13          0.00          0.20         1.26 o                         
  -3   1  13         16.10         16.93         1.70 o                         
  -2   1  13         39.92         41.07         1.96 o                         
  -1   1  13          2.98          2.30         1.62 o                         
   0   1  13         25.35         30.70         2.30 o                         
   1   1  13          5.05          3.13         1.92 o                         
   2   1  13          4.34          1.47         1.66 o                         
  -7   2  13          1.15         -0.23         1.32 o                         
  -6   2  13          0.09          0.34         2.07 o                         
  -5   2  13         45.59         46.24         2.49 o                         
  -2   2  13         11.07          8.11         1.43 o                         
  -1   2  13         22.61         24.06         2.23 o                         
   0   2  13        113.73        122.99         2.68 o                         
   1   2  13          0.75          0.34         1.70 o                         
  -5   3  13         44.77         50.46         2.30 o                         
  -1   3  13          1.27          1.55         1.73 o                         
   0   3  13         50.79         67.02         2.00 o                         
  -2   4  13          7.90         10.90         1.58 o                         
  -3  -8  14          9.28          9.96         0.93 o                         
  -2  -8  14         41.75         46.24         1.62 o                         
  -1  -8  14          0.99          1.27         0.79 o                         
   0  -8  14          0.74          0.91         0.71 o                         
  -5  -7  14          0.64          0.00         1.09 o                         
  -4  -7  14          8.02          8.00         1.04 o                         
  -3  -7  14          0.89          1.52         1.03 o                         
  -2  -7  14          4.23          5.13         1.51 o                         
  -1  -7  14          0.02         -0.84         1.07 o                         
   0  -7  14          8.14          8.34         0.89 o                         
   1  -7  14         13.63         14.78         1.32 o                         
  -6  -6  14          2.08         -0.23         0.98 o                         
  -5  -6  14          0.00          0.19         0.82 o                         
  -4  -6  14          1.14          0.49         1.40 o                         
  -3  -6  14         35.16         40.17         1.81 o                         
  -2  -6  14          6.28         10.15         1.62 o                         
  -1  -6  14         61.48         72.26         2.07 o                         
   0  -6  14         48.61         51.07         1.85 o                         
   1  -6  14          1.83          3.58         1.36 o                         
   2  -6  14         18.42         18.68         1.79 o                         
  -6  -5  14          0.12         -0.72         1.21 o                         
  -5  -5  14         17.31         17.49         1.01 o                         
  -4  -5  14          2.02          2.08         1.00 o                         
  -3  -5  14         17.62         16.10         1.19 o                         
  -2  -5  14        113.96        121.45         2.38 o                         
  -1  -5  14         19.37         19.61         1.81 o                         
   0  -5  14          0.17         -0.68         1.58 o                         
   1  -5  14          0.55          1.28         1.47 o                         
   2  -5  14         14.54         16.67         1.43 o                         
  -7  -4  14         73.98         80.64         1.70 o                         
  -6  -4  14         10.03          9.09         1.47 o                         
  -5  -4  14          5.23          5.09         1.47 o                         
  -4  -4  14          0.46          0.87         1.47 o                         
  -3  -4  14          0.62         -0.52         1.08 o                         
  -2  -4  14         35.75         31.37         1.81 o                         
  -1  -4  14         34.65         31.32         1.29 o                         
   0  -4  14          3.94          5.21         1.07 o                         
   1  -4  14          3.29          5.81         1.51 o                         
   2  -4  14          0.21          0.60         1.36 o                         
  -7  -3  14        360.44        394.40         3.13 o                         
  -6  -3  14          0.50          0.68         1.51 o                         
  -5  -3  14         37.36         36.77         1.89 o                         
  -4  -3  14         17.48         17.12         1.77 o                         
  -3  -3  14         37.03         38.28         2.00 o                         
  -2  -3  14        100.81         97.03         1.60 o                         
  -1  -3  14        246.74        246.25         8.05 o                         
   0  -3  14          4.35          6.45         1.12 o                         
   1  -3  14          0.42          1.28         1.47 o                         
   2  -3  14          5.46          5.09         1.40 o                         
  -7  -2  14        124.92        134.87         2.11 o                         
  -6  -2  14         36.81         33.79         1.81 o                         
  -5  -2  14          8.18          8.35         1.41 o                         
  -4  -2  14          6.68          6.97         1.44 o                         
  -3  -2  14         69.71         69.96         2.26 o                         
  -2  -2  14         58.67         57.22         2.15 o                         
  -1  -2  14         17.36         16.15         1.18 o                         
   0  -2  14         31.92         31.84         1.30 o                         
   1  -2  14          2.63          0.98         1.43 o                         
   2  -2  14          3.20          4.19         1.55 o                         
  -7  -1  14         20.38         23.31         1.40 o                         
  -6  -1  14         17.47         19.25         1.31 o                         
  -5  -1  14        195.97        229.90         2.30 o                         
  -4  -1  14         44.82         46.57         1.59 o                         
  -3  -1  14         29.11         31.95         1.92 o                         
  -2  -1  14          9.83          9.88         1.77 o                         
  -1  -1  14         11.63         11.85         1.28 o                         
   0  -1  14         16.97         16.86         1.89 o                         
   1  -1  14         76.85         84.71         2.19 o                         
   2  -1  14         18.21         17.35         1.55 o                         
  -7   0  14          0.61          0.98         0.98 o                         
  -6   0  14          7.13          9.33         1.12 o                         
  -5   0  14         76.15         89.05         2.83 o                         
  -4   0  14         21.07         24.10         1.70 o                         
  -3   0  14          1.74          2.23         1.58 o                         
  -2   0  14        135.03        149.47         2.53 o                         
  -1   0  14          0.44         -0.38         1.18 o                         
   0   0  14         44.47         48.96         2.11 o                         
   1   0  14          1.09          1.73         1.58 o                         
  -6   1  14          9.12         11.84         1.96 o                         
  -5   1  14          4.82          6.78         1.07 o                         
  -4   1  14          0.07          0.87         1.28 o                         
  -3   1  14          6.84          6.90         1.43 o                         
  -2   1  14         22.90         20.52         1.55 o                         
  -1   1  14          1.95          3.62         1.81 o                         
   0   1  14         80.27         82.94         2.15 o                         
  -2   2  14         59.43         73.58         2.19 o                         
  -1   2  14        103.92        133.10         2.34 o                         
  -2  -7  15         58.37         73.02         1.62 o                         
  -4  -6  15          1.94          2.83         1.09 o                         
  -3  -6  15         73.74         84.41         1.77 o                         
  -2  -6  15         23.80         23.61         1.47 o                         
  -1  -6  15         31.86         37.07         1.55 o                         
   0  -6  15          0.13          0.11         1.13 o                         
  -5  -5  15         24.68         23.23         1.24 o                         
  -4  -5  15          1.66          2.13         0.80 o                         
  -3  -5  15         17.22         19.49         0.99 o                         
  -2  -5  15        108.96        117.33         2.07 o                         
  -1  -5  15         34.00         36.74         1.58 o                         
   0  -5  15          0.06          0.11         1.28 o                         
  -6  -4  15         80.59         84.71         1.66 o                         
  -5  -4  15          5.90          5.20         1.24 o                         
  -4  -4  15         27.00         25.68         1.51 o                         
  -3  -4  15         19.48         20.58         2.26 o                         
  -2  -4  15          6.19          4.97         0.96 o                         
  -1  -4  15          0.67         -0.14         0.91 o                         
   0  -4  15          0.05         -0.34         1.28 o                         
   1  -4  15          0.14          1.62         1.09 o                         
  -6  -3  15         53.64         55.40         1.62 o                         
  -5  -3  15         26.44         27.16         1.55 o                         
  -4  -3  15         17.41         14.94         1.55 o                         
  -3  -3  15          0.16          0.64         1.43 o                         
  -2  -3  15         12.35         11.81         1.55 o                         
  -1  -3  15         13.32         14.15         1.01 o                         
   0  -3  15         12.05         14.56         1.32 o                         
  -6  -2  15         40.39         44.81         1.58 o                         
  -5  -2  15          5.03          5.09         1.40 o                         
  -4  -2  15         12.99         13.28         1.55 o                         
  -3  -2  15         10.25          6.83         1.55 o                         
  -2  -2  15          5.55          4.87         1.47 o                         
  -1  -2  15          8.19         11.77         1.51 o                         
   0  -2  15          0.25          0.49         1.09 o                         
  -6  -1  15          1.58          1.73         1.06 o                         
  -5  -1  15          0.50         -0.87         1.28 o                         
  -4  -1  15          4.38          5.70         1.43 o                         
  -3  -1  15         17.86         17.69         1.55 o                         
  -2  -1  15          1.35          2.04         1.36 o                         
  -5   0  15          0.03          0.64         1.06 o                         
  -4   0  15          2.11          2.94         1.21 o                         
  -3   0  15          4.25          2.94         1.28 o                         
  -2   0  15         26.44         27.58         1.09 o                         
  -1   0  15         24.73         35.94         1.58 o                         
  -3   1  15         12.44         13.28         1.40 o                         
                                                                                
